# Supplementary material for: Modulation of microRNA-mRNA Target Pairs by Human Papillomavirus 16 Oncoproteins
Source: mBio. 2017 Jan 3;8(1):e02170-16. doi: 10.1128/mBio.02170-16 (PMC5210503; doi:10.1128/mBio.02170-16)
Supplement: TABLE S4 [file mbo006163134st4.xlsx]

## Sheet: Sheet1
ID	Symbol	Exp Fold Change	Source	Confidence	ID	Symbol	Exp Fold Change	Pathway
hsa-miR-363-3p	miR-92a-3p (and other miRNAs w/seed AUUGCAC)	96.106	TargetScan Human	High (predicted)	AATK	AATK	-2.124
hsa-miR-363-3p	miR-92a-3p (and other miRNAs w/seed AUUGCAC)	96.106	TargetScan Human	High (predicted)	ABCG4	ABCG4	-3.689	LXR/RXR Activation
hsa-miR-363-3p	miR-92a-3p (and other miRNAs w/seed AUUGCAC)	96.106	TargetScan Human	High (predicted)	ABL2	ABL2	-2.373	PDGF Signaling,RhoA Signaling
hsa-miR-363-3p	miR-92a-3p (and other miRNAs w/seed AUUGCAC)	96.106	TargetScan Human	Moderate (predicted)	ABLIM2	ABLIM2	-2.691	Axonal Guidance Signaling,Netrin Signaling
hsa-miR-363-3p	miR-92a-3p (and other miRNAs w/seed AUUGCAC)	96.106	TargetScan Human	High (predicted)	ACAN	ACAN	-6.866
hsa-miR-363-3p	miR-92a-3p (and other miRNAs w/seed AUUGCAC)	96.106	TargetScan Human	High (predicted)	AC106801.1	ADAM19	-5.813	Axonal Guidance Signaling
hsa-miR-363-3p	miR-92a-3p (and other miRNAs w/seed AUUGCAC)	96.106	TargetScan Human	High (predicted)	ADAMTS9	ADAMTS9	-2.115	Axonal Guidance Signaling
hsa-miR-363-3p	miR-92a-3p (and other miRNAs w/seed AUUGCAC)	96.106	TargetScan Human	High (predicted)	ADM	ADM	-2.588
hsa-miR-363-3p	miR-92a-3p (and other miRNAs w/seed AUUGCAC)	96.106	TargetScan Human	High (predicted)	AFF1	AFF1	-2.723
hsa-miR-363-3p	miR-92a-3p (and other miRNAs w/seed AUUGCAC)	96.106	TargetScan Human	High (predicted)	ANK3	ANK3	-2.38
hsa-miR-363-3p	miR-92a-3p (and other miRNAs w/seed AUUGCAC)	96.106	TargetScan Human	High (predicted)	ANO8	ANO8	-2.997
hsa-miR-363-3p	miR-92a-3p (and other miRNAs w/seed AUUGCAC)	96.106	TargetScan Human	High (predicted)	ARRDC4	ARRDC4	-4.238
hsa-miR-363-3p	miR-92a-3p (and other miRNAs w/seed AUUGCAC)	96.106	TargetScan Human	High (predicted)	ATP2B4	ATP2B4	-2.033	Calcium Signaling,Calcium Transport I
hsa-miR-363-3p	miR-92a-3p (and other miRNAs w/seed AUUGCAC)	96.106	TargetScan Human	High (predicted)	ATXN1	ATXN1	-2.078
hsa-miR-363-3p	miR-92a-3p (and other miRNAs w/seed AUUGCAC)	96.106	TargetScan Human	High (predicted)	B3GALT2	B3GALT2	-2.705
hsa-miR-363-3p	miR-92a-3p (and other miRNAs w/seed AUUGCAC)	96.106	TargetScan Human,miRecords	Experimentally Observed,High (predicted)	BMPR2	BMPR2	-2.013	Adipogenesis pathway,BMP signaling pathway,Cardiomyocyte Differentiation via BMP Receptors,Epithelial Adherens Junction Signaling,Factors Promoting Cardiogenesis in Vertebrates,Human Embryonic Stem Cell Pluripotency,Molecular Mechanisms of Cancer,Mouse Embryonic Stem Cell Pluripotency,NF-κB Signaling,PPARα/RXRα Activation,PTEN Signaling,Role of NANOG in Mammalian Embryonic Stem Cell Pluripotency,…
hsa-miR-363-3p	miR-92a-3p (and other miRNAs w/seed AUUGCAC)	96.106	TargetScan Human	High (predicted)	BTG2	BTG2	-2.123	Cell Cycle Regulation by BTG Family Proteins
hsa-miR-363-3p	miR-92a-3p (and other miRNAs w/seed AUUGCAC)	96.106	TargetScan Human	Moderate (predicted)	CCDC89	CCDC89	-2.571
hsa-miR-363-3p	miR-92a-3p (and other miRNAs w/seed AUUGCAC)	96.106	TargetScan Human	High (predicted)	CDK5R1	CDK5R1	-2.107	Amyloid Processing,CDK5 Signaling,Huntington's Disease Signaling,Neuregulin Signaling,Rac Signaling,Reelin Signaling in Neurons
hsa-miR-363-3p	miR-92a-3p (and other miRNAs w/seed AUUGCAC)	96.106	Ingenuity Expert Findings	Experimentally Observed	CDKN1A	CDKN1A	-2.561	AMPK Signaling,Antiproliferative Role of Somatostatin Receptor 2,Aryl Hydrocarbon Receptor Signaling,ATM Signaling,Bladder Cancer Signaling,Breast Cancer Regulation by Stathmin1,Cell Cycle: G1/S Checkpoint Regulation,Cell Cycle: G2/M DNA Damage Checkpoint Regulation,Chronic Myeloid Leukemia Signaling,Cyclins and Cell Cycle Regulation,Estrogen-mediated S-phase Entry,GADD45 Signaling,Glioblastoma M…
hsa-miR-363-3p	miR-92a-3p (and other miRNAs w/seed AUUGCAC)	96.106	TargetScan Human	High (predicted)	CEBPA	CEBPA	-4.372	Acute Myeloid Leukemia Signaling,Adipogenesis pathway,Glucocorticoid Receptor Signaling,Growth Hormone Signaling,Role of Macrophages, Fibroblasts and Endothelial Cells in Rheumatoid Arthritis,Tight Junction Signaling,Unfolded protein response,VDR/RXR Activation
hsa-miR-363-3p	miR-92a-3p (and other miRNAs w/seed AUUGCAC)	96.106	TargetScan Human	High (predicted)	CEND1	CEND1	-2.248
hsa-miR-363-3p	miR-92a-3p (and other miRNAs w/seed AUUGCAC)	96.106	TargetScan Human	Moderate (predicted)	CFLAR	CFLAR	-2.457	Death Receptor Signaling,Molecular Mechanisms of Cancer,PEDF Signaling,Retinoic acid Mediated Apoptosis Signaling
hsa-miR-363-3p	miR-92a-3p (and other miRNAs w/seed AUUGCAC)	96.106	TargetScan Human	High (predicted)	CPEB2	CPEB2	-2.677
hsa-miR-363-3p	miR-92a-3p (and other miRNAs w/seed AUUGCAC)	96.106	TargetScan Human	High (predicted)	CPEB4	CPEB4	-2.173
hsa-miR-363-3p	miR-92a-3p (and other miRNAs w/seed AUUGCAC)	96.106	TargetScan Human	High (predicted)	CRTAM	CRTAM	-4.273
hsa-miR-363-3p	miR-92a-3p (and other miRNAs w/seed AUUGCAC)	96.106	TargetScan Human	High (predicted)	CSMD3	CSMD3	-2.44
hsa-miR-363-3p	miR-92a-3p (and other miRNAs w/seed AUUGCAC)	96.106	TargetScan Human	High (predicted)	CUX1	CUX1	-2.871
hsa-miR-363-3p	miR-92a-3p (and other miRNAs w/seed AUUGCAC)	96.106	TargetScan Human	High (predicted)	CXXC5	CXXC5	-4.299
hsa-miR-363-3p	miR-92a-3p (and other miRNAs w/seed AUUGCAC)	96.106	TargetScan Human	High (predicted)	DSC2	DSC2	-6.465
hsa-miR-363-3p	miR-92a-3p (and other miRNAs w/seed AUUGCAC)	96.106	TargetScan Human	High (predicted)	DUSP10	DUSP10	-3.082	3-phosphoinositide Biosynthesis,3-phosphoinositide Degradation,D-myo-inositol (1,4,5,6)-Tetrakisphosphate Biosynthesis,D-myo-inositol (3,4,5,6)-tetrakisphosphate Biosynthesis,D-myo-inositol-5-phosphate Metabolism,p38 MAPK Signaling,Protein Kinase A Signaling,SAPK/JNK Signaling,Superpathway of Inositol Phosphate Compounds
hsa-miR-363-3p	miR-92a-3p (and other miRNAs w/seed AUUGCAC)	96.106	TargetScan Human	High (predicted)	ELFN2	ELFN2	-2.287
hsa-miR-363-3p	miR-92a-3p (and other miRNAs w/seed AUUGCAC)	96.106	TargetScan Human	High (predicted)	ELOVL4	ELOVL4	-2.886
hsa-miR-363-3p	miR-92a-3p (and other miRNAs w/seed AUUGCAC)	96.106	TargetScan Human	High (predicted)	EPHA8	EPHA8	-3.338	Axonal Guidance Signaling,Ephrin A Signaling,Ephrin Receptor Signaling
hsa-miR-363-3p	miR-92a-3p (and other miRNAs w/seed AUUGCAC)	96.106	TargetScan Human	High (predicted)	FAM196A	FAM196A	-2.606
hsa-miR-363-3p	miR-92a-3p (and other miRNAs w/seed AUUGCAC)	96.106	TargetScan Human	Moderate (predicted)	FAM214A	FAM214A	-3.397
hsa-miR-363-3p	miR-92a-3p (and other miRNAs w/seed AUUGCAC)	96.106	TargetScan Human	High (predicted)	FAM84A	FAM84A	-3.645
hsa-miR-363-3p	miR-92a-3p (and other miRNAs w/seed AUUGCAC)	96.106	TargetScan Human	High (predicted)	FBXO32	FBXO32	-2.4
hsa-miR-363-3p	miR-92a-3p (and other miRNAs w/seed AUUGCAC)	96.106	TargetScan Human	High (predicted)	FOSL2	FOSL2	-2.396
hsa-miR-363-3p	miR-92a-3p (and other miRNAs w/seed AUUGCAC)	96.106	TargetScan Human	High (predicted)	GPRC5A	GPRC5A	-3.415
hsa-miR-363-3p	miR-92a-3p (and other miRNAs w/seed AUUGCAC)	96.106	TargetScan Human	High (predicted)	GRHL1	GRHL1	-7.059
hsa-miR-363-3p	miR-92a-3p (and other miRNAs w/seed AUUGCAC)	96.106	TargetScan Human	High (predicted)	HAS3	HAS3	-2.182
hsa-miR-363-3p	miR-92a-3p (and other miRNAs w/seed AUUGCAC)	96.106	TargetScan Human	High (predicted)	HES2	HES2	-3.864
hsa-miR-363-3p	miR-92a-3p (and other miRNAs w/seed AUUGCAC)	96.106	TargetScan Human	High (predicted)	HOXB8	HOXB8	-2.964
hsa-miR-363-3p	miR-92a-3p (and other miRNAs w/seed AUUGCAC)	96.106	TargetScan Human	Moderate (predicted)	IL1RL1	IL1RL1	-3.617	Granulocyte Adhesion and Diapedesis,Hepatic Cholestasis,Hepatic Fibrosis / Hepatic Stellate Cell Activation,IL-10 Signaling,IL-6 Signaling,LPS/IL-1 Mediated Inhibition of RXR Function,LXR/RXR Activation,p38 MAPK Signaling,PPAR Signaling,PPARα/RXRα Activation,Role of Macrophages, Fibroblasts and Endothelial Cells in Rheumatoid Arthritis,Role of Osteoblasts, Osteoclasts and Chondrocytes in Rheumato…
hsa-miR-363-3p	miR-92a-3p (and other miRNAs w/seed AUUGCAC)	96.106	TargetScan Human	High (predicted)	KAT2B	KAT2B	-3.062	Adipogenesis pathway,AMPK Signaling,Androgen Signaling,Cell Cycle: G2/M DNA Damage Checkpoint Regulation,Estrogen Receptor Signaling,Glucocorticoid Receptor Signaling,HMGB1 Signaling,p53 Signaling,RAR Activation
hsa-miR-363-3p	miR-92a-3p (and other miRNAs w/seed AUUGCAC)	96.106	TargetScan Human	High (predicted)	KLF4	KLF4	-3.039	VDR/RXR Activation
hsa-miR-363-3p	miR-92a-3p (and other miRNAs w/seed AUUGCAC)	96.106	TargetScan Human	High (predicted)	KLHL29	KLHL29	-2.061
hsa-miR-363-3p	miR-92a-3p (and other miRNAs w/seed AUUGCAC)	96.106	TargetScan Human	Moderate (predicted)	KLK12	KLK12	-87.202
hsa-miR-363-3p	miR-92a-3p (and other miRNAs w/seed AUUGCAC)	96.106	TargetScan Human	High (predicted)	SIK1	LOC102724428/SIK1	-2.648
hsa-miR-363-3p	miR-92a-3p (and other miRNAs w/seed AUUGCAC)	96.106	TargetScan Human	High (predicted)	LRRC4	LRRC4	-2.425
hsa-miR-363-3p	miR-92a-3p (and other miRNAs w/seed AUUGCAC)	96.106	TargetScan Human	High (predicted)	LURAP1L	LURAP1L	-2.632
hsa-miR-363-3p	miR-92a-3p (and other miRNAs w/seed AUUGCAC)	96.106	TargetScan Human	Moderate (predicted)	MAML3	MAML3	-2.566	Notch Signaling
hsa-miR-363-3p	miR-92a-3p (and other miRNAs w/seed AUUGCAC)	96.106	TargetScan Human	Moderate (predicted)	MAST3	MAST3	-2.101
hsa-miR-363-3p	miR-92a-3p (and other miRNAs w/seed AUUGCAC)	96.106	TargetScan Human	High (predicted)	MAST4	MAST4	-2.547
hsa-miR-363-3p	miR-92a-3p (and other miRNAs w/seed AUUGCAC)	96.106	TargetScan Human	Moderate (predicted)	MMP10	MMP10	-4.167	Agranulocyte Adhesion and Diapedesis,Axonal Guidance Signaling,Bladder Cancer Signaling,Colorectal Cancer Metastasis Signaling,Granulocyte Adhesion and Diapedesis,HIF1α Signaling,Inhibition of Matrix Metalloproteases,Leukocyte Extravasation Signaling
hsa-miR-363-3p	miR-92a-3p (and other miRNAs w/seed AUUGCAC)	96.106	TargetScan Human	High (predicted)	MTF1	MTF1	-2.319
hsa-miR-363-3p	miR-92a-3p (and other miRNAs w/seed AUUGCAC)	96.106	TargetScan Human	High (predicted)	AC011755.1	NCKAP5	-3.207
hsa-miR-363-3p	miR-92a-3p (and other miRNAs w/seed AUUGCAC)	96.106	TargetScan Human	High (predicted)	NFAT5	NFAT5	-3.645	April Mediated Signaling,Axonal Guidance Signaling,B Cell Activating Factor Signaling,B Cell Receptor Signaling,Calcium Signaling,CD28 Signaling in T Helper Cells,fMLP Signaling in Neutrophils,Glucocorticoid Receptor Signaling,iCOS-iCOSL Signaling in T Helper Cells,IL-4 Signaling,Netrin Signaling,Phospholipase C Signaling,PI3K Signaling in B Lymphocytes,PKCθ Signaling in T Lymphocytes,Protein Kin…
hsa-miR-363-3p	miR-92a-3p (and other miRNAs w/seed AUUGCAC)	96.106	TargetScan Human	High (predicted)	NKPD1	NKPD1	-4.784
hsa-miR-363-3p	miR-92a-3p (and other miRNAs w/seed AUUGCAC)	96.106	TargetScan Human	High (predicted)	NOTCH1	NOTCH1	-4.021	Epithelial Adherens Junction Signaling,Molecular Mechanisms of Cancer,Notch Signaling,Pancreatic Adenocarcinoma Signaling,Regulation of the Epithelial-Mesenchymal Transition Pathway
hsa-miR-363-3p	miR-92a-3p (and other miRNAs w/seed AUUGCAC)	96.106	TargetScan Human	High (predicted)	PAX9	PAX9	-2.346
hsa-miR-363-3p	miR-92a-3p (and other miRNAs w/seed AUUGCAC)	96.106	TargetScan Human	High (predicted)	PCDH9	PCDH9	-2.272
hsa-miR-363-3p	miR-92a-3p (and other miRNAs w/seed AUUGCAC)	96.106	TargetScan Human	High (predicted)	PIP5K1C	PIP5K1C	-2.337	3-phosphoinositide Biosynthesis,Actin Cytoskeleton Signaling,Aldosterone Signaling in Epithelial Cells,Clathrin-mediated Endocytosis Signaling,D-myo-inositol (1,4,5)-Trisphosphate Biosynthesis,Rac Signaling,Regulation of Actin-based Motility by Rho,RhoA Signaling,RhoGDI Signaling,Signaling by Rho Family GTPases,Superpathway of Inositol Phosphate Compounds
hsa-miR-363-3p	miR-92a-3p (and other miRNAs w/seed AUUGCAC)	96.106	TargetScan Human	High (predicted)	PITPNM2	PITPNM2	-2.437
hsa-miR-363-3p	miR-92a-3p (and other miRNAs w/seed AUUGCAC)	96.106	TargetScan Human	High (predicted)	PLEKHM1	PLEKHM1	-4.343
hsa-miR-363-3p	miR-92a-3p (and other miRNAs w/seed AUUGCAC)	96.106	TargetScan Human	Moderate (predicted)	PLGLB1	PLGLB1/PLGLB2	-4.485
hsa-miR-363-3p	miR-92a-3p (and other miRNAs w/seed AUUGCAC)	96.106	TargetScan Human	High (predicted)	PMEPA1	PMEPA1	-2.687	TGF-β Signaling
hsa-miR-363-3p	miR-92a-3p (and other miRNAs w/seed AUUGCAC)	96.106	TargetScan Human	High (predicted)	RGS17	RGS17	-2.426
hsa-miR-363-3p	miR-92a-3p (and other miRNAs w/seed AUUGCAC)	96.106	TargetScan Human	High (predicted)	RNF44	RNF44	-2.164
hsa-miR-363-3p	miR-92a-3p (and other miRNAs w/seed AUUGCAC)	96.106	TargetScan Human	High (predicted)	RORA	RORA	-3.222	Melatonin Signaling
hsa-miR-363-3p	miR-92a-3p (and other miRNAs w/seed AUUGCAC)	96.106	TargetScan Human	High (predicted)	SERTAD2	SERTAD2	-2.328
hsa-miR-363-3p	miR-92a-3p (and other miRNAs w/seed AUUGCAC)	96.106	TargetScan Human	High (predicted)	SETD1B	SETD1B	-2.928
hsa-miR-363-3p	miR-92a-3p (and other miRNAs w/seed AUUGCAC)	96.106	TargetScan Human	High (predicted)	SGK1	SGK1	-2.003	Aldosterone Signaling in Epithelial Cells,ERK5 Signaling,Glucocorticoid Receptor Signaling,Huntington's Disease Signaling,Insulin Receptor Signaling,Pyridoxal 5'-phosphate Salvage Pathway,Salvage Pathways of Pyrimidine Ribonucleotides
hsa-miR-363-3p	miR-92a-3p (and other miRNAs w/seed AUUGCAC)	96.106	TargetScan Human	High (predicted)	SH3PXD2A	SH3PXD2A	-2.307
hsa-miR-363-3p	miR-92a-3p (and other miRNAs w/seed AUUGCAC)	96.106	TargetScan Human	High (predicted)	SIRPA	SIRPA	-2.122	3-phosphoinositide Biosynthesis,3-phosphoinositide Degradation,D-myo-inositol (1,4,5,6)-Tetrakisphosphate Biosynthesis,D-myo-inositol (3,4,5,6)-tetrakisphosphate Biosynthesis,D-myo-inositol-5-phosphate Metabolism,Production of Nitric Oxide and Reactive Oxygen Species in Macrophages,Protein Kinase A Signaling,Role of JAK2 in Hormone-like Cytokine Signaling,Superpathway of Inositol Phosphate Compou…
hsa-miR-363-3p	miR-92a-3p (and other miRNAs w/seed AUUGCAC)	96.106	TargetScan Human	Moderate (predicted)	SLC6A14	SLC6A14	-55.142
hsa-miR-363-3p	miR-92a-3p (and other miRNAs w/seed AUUGCAC)	96.106	TargetScan Human	High (predicted)	SLC9A1	SLC9A1	-2.221	Actin Cytoskeleton Signaling,Aldosterone Signaling in Epithelial Cells,Signaling by Rho Family GTPases
hsa-miR-363-3p	miR-92a-3p (and other miRNAs w/seed AUUGCAC)	96.106	TargetScan Human	Moderate (predicted)	SMIM5	SMIM5	-2.161
hsa-miR-363-3p	miR-92a-3p (and other miRNAs w/seed AUUGCAC)	96.106	TargetScan Human	High (predicted)	SMURF1	SMURF1	-2.235	BMP signaling pathway,Protein Ubiquitination Pathway,Regulation of the Epithelial-Mesenchymal Transition Pathway,Role of Osteoblasts, Osteoclasts and Chondrocytes in Rheumatoid Arthritis,TGF-β Signaling,Tight Junction Signaling
hsa-miR-363-3p	miR-92a-3p (and other miRNAs w/seed AUUGCAC)	96.106	TargetScan Human	High (predicted)	SOX4	SOX4	-2.088	Wnt/β-catenin Signaling
hsa-miR-363-3p	miR-92a-3p (and other miRNAs w/seed AUUGCAC)	96.106	TargetScan Human	Moderate (predicted)	STEAP4	STEAP4	-10.187
hsa-miR-363-3p	miR-92a-3p (and other miRNAs w/seed AUUGCAC)	96.106	TargetScan Human	High (predicted)	TFAP2A	TFAP2A	-2.435
hsa-miR-363-3p	miR-92a-3p (and other miRNAs w/seed AUUGCAC)	96.106	TargetScan Human	High (predicted)	TGFB2	TGFB2	-2.232	Antiproliferative Role of TOB in T Cell Signaling,Aryl Hydrocarbon Receptor Signaling,Cardiac Hypertrophy Signaling,Cell Cycle: G1/S Checkpoint Regulation,Chronic Myeloid Leukemia Signaling,Colorectal Cancer Metastasis Signaling,Cyclins and Cell Cycle Regulation,Epithelial Adherens Junction Signaling,Factors Promoting Cardiogenesis in Vertebrates,Germ Cell-Sertoli Cell Junction Signaling,Glucocor…
hsa-miR-363-3p	miR-92a-3p (and other miRNAs w/seed AUUGCAC)	96.106	TargetScan Human	High (predicted)	TOB1	TOB1	-3.762	Antiproliferative Role of TOB in T Cell Signaling,Regulation of IL-2 Expression in Activated and Anergic T Lymphocytes
hsa-miR-363-3p	miR-92a-3p (and other miRNAs w/seed AUUGCAC)	96.106	TargetScan Human	High (predicted)	TPPP	TPPP	-2.794
hsa-miR-363-3p	miR-92a-3p (and other miRNAs w/seed AUUGCAC)	96.106	TargetScan Human	High (predicted)	TTC9	TTC9	-4.331
hsa-miR-363-3p	miR-92a-3p (and other miRNAs w/seed AUUGCAC)	96.106	TargetScan Human	High (predicted)	TULP4	TULP4	-2.108
hsa-miR-363-3p	miR-92a-3p (and other miRNAs w/seed AUUGCAC)	96.106	TargetScan Human	High (predicted)	ULK1	ULK1	-5.092	AMPK Signaling,autophagy,mTOR Signaling
hsa-miR-363-3p	miR-92a-3p (and other miRNAs w/seed AUUGCAC)	96.106	TargetScan Human	High (predicted)	WASL	WASL	-2.102	Actin Cytoskeleton Signaling,Actin Nucleation by ARP-WASP Complex,Axonal Guidance Signaling,Cdc42 Signaling,Clathrin-mediated Endocytosis Signaling,Ephrin Receptor Signaling,Epithelial Adherens Junction Signaling,Germ Cell-Sertoli Cell Junction Signaling,Integrin Signaling,Leukocyte Extravasation Signaling,PAK Signaling,Regulation of Actin-based Motility by Rho,RhoGDI Signaling,Signaling by Rho F…
hsa-miR-363-3p	miR-92a-3p (and other miRNAs w/seed AUUGCAC)	96.106	TargetScan Human	High (predicted)	ZDHHC21	ZDHHC21	-2.131
hsa-miR-363-3p	miR-92a-3p (and other miRNAs w/seed AUUGCAC)	96.106	TargetScan Human	High (predicted)	ZFHX3	ZFHX3	-2.258	Transcriptional Regulatory Network in Embryonic Stem Cells
hsa-miR-9-5p	miR-9-5p (and other miRNAs w/seed CUUUGGU)	20.458	TargetScan Human	High (predicted)	AATK	AATK	-2.124
hsa-miR-9-5p	miR-9-5p (and other miRNAs w/seed CUUUGGU)	20.458	TargetScan Human	High (predicted)	ABCG4	ABCG4	-3.689	LXR/RXR Activation
hsa-miR-9-5p	miR-9-5p (and other miRNAs w/seed CUUUGGU)	20.458	TargetScan Human	High (predicted)	ABL2	ABL2	-2.373	PDGF Signaling,RhoA Signaling
hsa-miR-9-5p	miR-9-5p (and other miRNAs w/seed CUUUGGU)	20.458	TargetScan Human	High (predicted)	ADAMTS9	ADAMTS9	-2.115	Axonal Guidance Signaling
hsa-miR-9-5p	miR-9-5p (and other miRNAs w/seed CUUUGGU)	20.458	TargetScan Human	High (predicted)	ADARB2	ADARB2	-2.777
hsa-miR-9-5p	miR-9-5p (and other miRNAs w/seed CUUUGGU)	20.458	TargetScan Human	High (predicted)	AFF1	AFF1	-2.723
hsa-miR-9-5p	miR-9-5p (and other miRNAs w/seed CUUUGGU)	20.458	TargetScan Human	High (predicted)	AHDC1	AHDC1	-2.701
hsa-miR-9-5p	miR-9-5p (and other miRNAs w/seed CUUUGGU)	20.458	TargetScan Human	Moderate (predicted)	ANGPTL1	ANGPTL1	-4.273	Angiopoietin Signaling
hsa-miR-9-5p	miR-9-5p (and other miRNAs w/seed CUUUGGU)	20.458	TargetScan Human	High (predicted)	ANKRD52	ANKRD52	-2.09
hsa-miR-9-5p	miR-9-5p (and other miRNAs w/seed CUUUGGU)	20.458	TargetScan Human	High (predicted)	ARID1A	ARID1A	-2.087	AMPK Signaling,Glucocorticoid Receptor Signaling,Hereditary Breast Cancer Signaling,RAR Activation,Role of BRCA1 in DNA Damage Response
hsa-miR-9-5p	miR-9-5p (and other miRNAs w/seed CUUUGGU)	20.458	TargetScan Human	High (predicted)	BRPF3	BRPF3	-2.071
hsa-miR-9-5p	miR-9-5p (and other miRNAs w/seed CUUUGGU)	20.458	TargetScan Human	High (predicted)	BTG2	BTG2	-2.123	Cell Cycle Regulation by BTG Family Proteins
hsa-miR-9-5p	miR-9-5p (and other miRNAs w/seed CUUUGGU)	20.458	TargetScan Human	Moderate (predicted)	C1QTNF7	C1QTNF7	-2.049
hsa-miR-9-5p	miR-9-5p (and other miRNAs w/seed CUUUGGU)	20.458	TargetScan Human	High (predicted)	C5orf47	C5orf47	-5.085
hsa-miR-9-5p	miR-9-5p (and other miRNAs w/seed CUUUGGU)	20.458	TargetScan Human	High (predicted)	CALB2	CALB2	-18.204
hsa-miR-9-5p	miR-9-5p (and other miRNAs w/seed CUUUGGU)	20.458	TargetScan Human	High (predicted)	CDX2	CDX2	-5.145	Role of NANOG in Mammalian Embryonic Stem Cell Pluripotency,Role of Oct4 in Mammalian Embryonic Stem Cell Pluripotency,Transcriptional Regulatory Network in Embryonic Stem Cells
hsa-miR-9-5p	miR-9-5p (and other miRNAs w/seed CUUUGGU)	20.458	TargetScan Human	High (predicted)	CLCN5	CLCN5	-2.262
hsa-miR-9-5p	miR-9-5p (and other miRNAs w/seed CUUUGGU)	20.458	TargetScan Human	High (predicted)	CNTN3	CNTN3	-2.65
hsa-miR-9-5p	miR-9-5p (and other miRNAs w/seed CUUUGGU)	20.458	TargetScan Human	Moderate (predicted)	COL10A1	COL10A1	-2.013	Atherosclerosis Signaling,Dendritic Cell Maturation,Hepatic Fibrosis / Hepatic Stellate Cell Activation,Intrinsic Prothrombin Activation Pathway
hsa-miR-9-5p	miR-9-5p (and other miRNAs w/seed CUUUGGU)	20.458	TargetScan Human	Moderate (predicted)	CPA4	CPA4	-4.923
hsa-miR-9-5p	miR-9-5p (and other miRNAs w/seed CUUUGGU)	20.458	TargetScan Human	High (predicted)	CPEB2	CPEB2	-2.677
hsa-miR-9-5p	miR-9-5p (and other miRNAs w/seed CUUUGGU)	20.458	TargetScan Human	High (predicted)	CPEB4	CPEB4	-2.173
hsa-miR-9-5p	miR-9-5p (and other miRNAs w/seed CUUUGGU)	20.458	TargetScan Human	High (predicted)	CPT1A	CPT1A	-2.726	AMPK Signaling,LPS/IL-1 Mediated Inhibition of RXR Function,Mitochondrial Dysfunction,Mitochondrial L-carnitine Shuttle Pathway,PXR/RXR Activation
hsa-miR-9-5p	miR-9-5p (and other miRNAs w/seed CUUUGGU)	20.458	TargetScan Human	High (predicted)	CREBRF	CREBRF	-2.06
hsa-miR-9-5p	miR-9-5p (and other miRNAs w/seed CUUUGGU)	20.458	TargetScan Human	High (predicted)	CUX1	CUX1	-2.871
hsa-miR-9-5p	miR-9-5p (and other miRNAs w/seed CUUUGGU)	20.458	TargetScan Human	High (predicted)	DUSP8	DUSP8	-3.48	3-phosphoinositide Biosynthesis,3-phosphoinositide Degradation,D-myo-inositol (1,4,5,6)-Tetrakisphosphate Biosynthesis,D-myo-inositol (3,4,5,6)-tetrakisphosphate Biosynthesis,D-myo-inositol-5-phosphate Metabolism,Protein Kinase A Signaling,SAPK/JNK Signaling,Superpathway of Inositol Phosphate Compounds
hsa-miR-9-5p	miR-9-5p (and other miRNAs w/seed CUUUGGU)	20.458	TargetScan Human	Moderate (predicted)	EDAR	EDAR	-4.645
hsa-miR-9-5p	miR-9-5p (and other miRNAs w/seed CUUUGGU)	20.458	TargetScan Human	High (predicted)	EGR3	EGR3	-5.61
hsa-miR-9-5p	miR-9-5p (and other miRNAs w/seed CUUUGGU)	20.458	TargetScan Human	High (predicted)	ELOVL4	ELOVL4	-2.886
hsa-miR-9-5p	miR-9-5p (and other miRNAs w/seed CUUUGGU)	20.458	TargetScan Human	High (predicted)	EP400	EP400	-2.299
hsa-miR-9-5p	miR-9-5p (and other miRNAs w/seed CUUUGGU)	20.458	TargetScan Human	High (predicted)	FBRS	FBRS	-2.713
hsa-miR-9-5p	miR-9-5p (and other miRNAs w/seed CUUUGGU)	20.458	TargetScan Human	Moderate (predicted)	FERMT1	FERMT1	-2.051
hsa-miR-9-5p	miR-9-5p (and other miRNAs w/seed CUUUGGU)	20.458	TargetScan Human,miRecords	Experimentally Observed,High (predicted)	FOXO1	FOXO1	-2.166	14-3-3-mediated Signaling,Adipogenesis pathway,AMPK Signaling,Angiopoietin Signaling,B Cell Receptor Signaling,Cancer Drug Resistance By Drug Efflux,Cell Cycle: G1/S Checkpoint Regulation,Docosahexaenoic Acid (DHA) Signaling,ErbB Signaling,ErbB2-ErbB3 Signaling,FXR/RXR Activation,Glioblastoma Multiforme Signaling,HER-2 Signaling in Breast Cancer,Human Embryonic Stem Cell Pluripotency,IGF-1 Signal…
hsa-miR-9-5p	miR-9-5p (and other miRNAs w/seed CUUUGGU)	20.458	TargetScan Human	High (predicted)	FOXO3	FOXO3	-2.104	AMPK Signaling,Cancer Drug Resistance By Drug Efflux,Endometrial Cancer Signaling,ERK5 Signaling,Glucocorticoid Receptor Signaling,IGF-1 Signaling,Insulin Receptor Signaling,Non-Small Cell Lung Cancer Signaling,PI3K Signaling in B Lymphocytes,PI3K/AKT Signaling,PTEN Signaling,PXR/RXR Activation,VEGF Signaling
hsa-miR-9-5p	miR-9-5p (and other miRNAs w/seed CUUUGGU)	20.458	TargetScan Human	High (predicted)	FOXQ1	FOXQ1	-2.797
hsa-miR-9-5p	miR-9-5p (and other miRNAs w/seed CUUUGGU)	20.458	TargetScan Human	High (predicted)	FYCO1	FYCO1	-2.147
hsa-miR-9-5p	miR-9-5p (and other miRNAs w/seed CUUUGGU)	20.458	TargetScan Human	High (predicted)	GAB2	GAB2	-2.336	B Cell Receptor Signaling,Chronic Myeloid Leukemia Signaling,Fcγ Receptor-mediated Phagocytosis in Macrophages and Monocytes,FLT3 Signaling in Hematopoietic Progenitor Cells,iCOS-iCOSL Signaling in T Helper Cells,IL-3 Signaling,Molecular Mechanisms of Cancer,PI3K/AKT Signaling,Thrombopoietin Signaling
hsa-miR-9-5p	miR-9-5p (and other miRNAs w/seed CUUUGGU)	20.458	TargetScan Human	High (predicted)	GAREM	GAREM1	-2.235
hsa-miR-9-5p	miR-9-5p (and other miRNAs w/seed CUUUGGU)	20.458	TargetScan Human	Moderate (predicted)	GRHL1	GRHL1	-7.059
hsa-miR-9-5p	miR-9-5p (and other miRNAs w/seed CUUUGGU)	20.458	TargetScan Human	High (predicted)	HIPK2	HIPK2	-3.223	Cell Cycle: G2/M DNA Damage Checkpoint Regulation,Molecular Mechanisms of Cancer,p53 Signaling
hsa-miR-9-5p	miR-9-5p (and other miRNAs w/seed CUUUGGU)	20.458	TargetScan Human	High (predicted)	HK2	HK2	-2.429	GDP-glucose Biosynthesis,Glucose and Glucose-1-phosphate Degradation,Trehalose Degradation II (Trehalase),UDP-N-acetyl-D-galactosamine Biosynthesis II
hsa-miR-9-5p	miR-9-5p (and other miRNAs w/seed CUUUGGU)	20.458	TargetScan Human	High (predicted)	AC021876.4	IGF2BP3	-3.192
hsa-miR-9-5p	miR-9-5p (and other miRNAs w/seed CUUUGGU)	20.458	TargetScan Human	High (predicted)	IGFBP3	IGFBP3	-3.626	Growth Hormone Signaling,Hepatic Fibrosis / Hepatic Stellate Cell Activation,IGF-1 Signaling,RAR Activation,VDR/RXR Activation
hsa-miR-9-5p	miR-9-5p (and other miRNAs w/seed CUUUGGU)	20.458	TargetScan Human	High (predicted)	IL6R	IL6R	-3.089	Acute Phase Response Signaling,Cardiac Hypertrophy Signaling,Colorectal Cancer Metastasis Signaling,Hepatic Fibrosis / Hepatic Stellate Cell Activation,IL-6 Signaling,Role of JAK family kinases in IL-6-type Cytokine Signaling,Role of Macrophages, Fibroblasts and Endothelial Cells in Rheumatoid Arthritis,Systemic Lupus Erythematosus Signaling,T Helper Cell Differentiation
hsa-miR-9-5p	miR-9-5p (and other miRNAs w/seed CUUUGGU)	20.458	TargetScan Human	High (predicted)	ITPKC	ITPKC	-2.806	1D-myo-inositol Hexakisphosphate Biosynthesis II (Mammalian),D-myo-inositol (1,3,4)-trisphosphate Biosynthesis,Superpathway of D-myo-inositol (1,4,5)-trisphosphate Metabolism,Superpathway of Inositol Phosphate Compounds
hsa-miR-9-5p	miR-9-5p (and other miRNAs w/seed CUUUGGU)	20.458	TargetScan Human	High (predicted)	JUP	JUP	-3.027	Acute Myeloid Leukemia Signaling,Epithelial Adherens Junction Signaling,Germ Cell-Sertoli Cell Junction Signaling,Sertoli Cell-Sertoli Cell Junction Signaling
hsa-miR-9-5p	miR-9-5p (and other miRNAs w/seed CUUUGGU)	20.458	TargetScan Human	High (predicted)	KCNJ14	KCNJ14	-2.318	Dopamine-DARPP32 Feedback in cAMP Signaling
hsa-miR-9-5p	miR-9-5p (and other miRNAs w/seed CUUUGGU)	20.458	TargetScan Human	High (predicted)	JHDM1D	KDM7A	-2.285
hsa-miR-9-5p	miR-9-5p (and other miRNAs w/seed CUUUGGU)	20.458	TargetScan Human	High (predicted)	KIF13B	KIF13B	-2.398
hsa-miR-9-5p	miR-9-5p (and other miRNAs w/seed CUUUGGU)	20.458	TargetScan Human	High (predicted)	SIK1	LOC102724428/SIK1	-2.648
hsa-miR-9-5p	miR-9-5p (and other miRNAs w/seed CUUUGGU)	20.458	TargetScan Human	High (predicted)	LURAP1L	LURAP1L	-2.632
hsa-miR-9-5p	miR-9-5p (and other miRNAs w/seed CUUUGGU)	20.458	TargetScan Human	High (predicted)	MAF	MAF	-3.312	IL-12 Signaling and Production in Macrophages,NRF2-mediated Oxidative Stress Response,Xenobiotic Metabolism Signaling
hsa-miR-9-5p	miR-9-5p (and other miRNAs w/seed CUUUGGU)	20.458	TargetScan Human	High (predicted)	AC104438.1	MAGI1	-2.341	Epithelial Adherens Junction Signaling,PTEN Signaling
hsa-miR-9-5p	miR-9-5p (and other miRNAs w/seed CUUUGGU)	20.458	TargetScan Human	High (predicted)	MAP2K3	MAP2K3	-2.175	Acute Myeloid Leukemia Signaling,Acute Phase Response Signaling,AMPK Signaling,B Cell Receptor Signaling,Cardiac Hypertrophy Signaling,CD27 Signaling in Lymphocytes,CD40 Signaling,Cholecystokinin/Gastrin-mediated Signaling,ErbB Signaling,Fc Epsilon RI Signaling,FGF Signaling,Germ Cell-Sertoli Cell Junction Signaling,GNRH Signaling,HMGB1 Signaling,IL-1 Signaling,IL-10 Signaling,IL-17 Signaling,IL-…
hsa-miR-9-5p	miR-9-5p (and other miRNAs w/seed CUUUGGU)	20.458	TargetScan Human	Moderate (predicted)	AP000265.1	MIS18A	-4.488
hsa-miR-9-5p	miR-9-5p (and other miRNAs w/seed CUUUGGU)	20.458	TargetScan Human	High (predicted)	MLXIP	MLXIP	-2.416
hsa-miR-9-5p	miR-9-5p (and other miRNAs w/seed CUUUGGU)	20.458	TargetScan Human	High (predicted)	MNT	MNT	-3.773
hsa-miR-9-5p	miR-9-5p (and other miRNAs w/seed CUUUGGU)	20.458	TargetScan Human	Moderate (predicted)	MUC15	MUC15	-7.126
hsa-miR-9-5p	miR-9-5p (and other miRNAs w/seed CUUUGGU)	20.458	TargetScan Human	High (predicted)	NCOR2	NCOR2	-2.641	Aryl Hydrocarbon Receptor Signaling,Estrogen Receptor Signaling,Glucocorticoid Receptor Signaling,Huntington's Disease Signaling,LXR/RXR Activation,PPAR Signaling,PPARα/RXRα Activation,RAR Activation,TR/RXR Activation,VDR/RXR Activation,Xenobiotic Metabolism Signaling
hsa-miR-9-5p	miR-9-5p (and other miRNAs w/seed CUUUGGU)	20.458	TargetScan Human	High (predicted)	NEBL	NEBL	-3.771
hsa-miR-9-5p	miR-9-5p (and other miRNAs w/seed CUUUGGU)	20.458	TargetScan Human	High (predicted)	PCDH1	PCDH1	-3.345
hsa-miR-9-5p	miR-9-5p (and other miRNAs w/seed CUUUGGU)	20.458	TargetScan Human	High (predicted)	PGRMC2	PGRMC2	-2.017
hsa-miR-9-5p	miR-9-5p (and other miRNAs w/seed CUUUGGU)	20.458	TargetScan Human	High (predicted)	PHACTR4	PHACTR4	-2.285
hsa-miR-9-5p	miR-9-5p (and other miRNAs w/seed CUUUGGU)	20.458	TargetScan Human	High (predicted)	PITPNM2	PITPNM2	-2.437
hsa-miR-9-5p	miR-9-5p (and other miRNAs w/seed CUUUGGU)	20.458	TargetScan Human	High (predicted)	PLBD2	PLBD2	-2.57
hsa-miR-9-5p	miR-9-5p (and other miRNAs w/seed CUUUGGU)	20.458	TargetScan Human	High (predicted)	PPARD	PPARD	-2.991	PPAR Signaling,VDR/RXR Activation,Wnt/β-catenin Signaling
hsa-miR-9-5p	miR-9-5p (and other miRNAs w/seed CUUUGGU)	20.458	Ingenuity Expert Findings,TargetScan Human,miRecords	Experimentally Observed,High (predicted)	PRDM1	PRDM1	-4.277
hsa-miR-9-5p	miR-9-5p (and other miRNAs w/seed CUUUGGU)	20.458	TargetScan Human	High (predicted)	PRRT2	PRRT2	-4.483
hsa-miR-9-5p	miR-9-5p (and other miRNAs w/seed CUUUGGU)	20.458	TargetScan Human	High (predicted)	RALGDS	RALGDS	-2.355	Colorectal Cancer Metastasis Signaling,Gαi Signaling,Molecular Mechanisms of Cancer,Pancreatic Adenocarcinoma Signaling,Phospholipase C Signaling
hsa-miR-9-5p	miR-9-5p (and other miRNAs w/seed CUUUGGU)	20.458	TargetScan Human	High (predicted)	RCOR1	RCOR1	-2.258	Huntington's Disease Signaling
hsa-miR-9-5p	miR-9-5p (and other miRNAs w/seed CUUUGGU)	20.458	TargetScan Human	High (predicted)	RERE	RERE	-2.172
hsa-miR-9-5p	miR-9-5p (and other miRNAs w/seed CUUUGGU)	20.458	TargetScan Human	High (predicted)	RNF44	RNF44	-2.164
hsa-miR-9-5p	miR-9-5p (and other miRNAs w/seed CUUUGGU)	20.458	TargetScan Human	High (predicted)	RORA	RORA	-3.222	Melatonin Signaling
hsa-miR-9-5p	miR-9-5p (and other miRNAs w/seed CUUUGGU)	20.458	TargetScan Human	Moderate (predicted)	SEC14L2	SEC14L2	-2.02
hsa-miR-9-5p	miR-9-5p (and other miRNAs w/seed CUUUGGU)	20.458	TargetScan Human	Moderate (predicted)	SETBP1	SETBP1	-2.716
hsa-miR-9-5p	miR-9-5p (and other miRNAs w/seed CUUUGGU)	20.458	TargetScan Human	High (predicted)	SH3PXD2A	SH3PXD2A	-2.307
hsa-miR-9-5p	miR-9-5p (and other miRNAs w/seed CUUUGGU)	20.458	TargetScan Human	High (predicted)	SHANK2	SHANK2	-5.574	Axonal Guidance Signaling
hsa-miR-9-5p	miR-9-5p (and other miRNAs w/seed CUUUGGU)	20.458	TargetScan Human	High (predicted)	SHC2	SHC2	-2.828	Endothelin-1 Signaling,Renin-Angiotensin Signaling
hsa-miR-9-5p	miR-9-5p (and other miRNAs w/seed CUUUGGU)	20.458	TargetScan Human	High (predicted)	SHROOM4	SHROOM4	-2.215
hsa-miR-9-5p	miR-9-5p (and other miRNAs w/seed CUUUGGU)	20.458	TargetScan Human	High (predicted)	SLC22A23	SLC22A23	-5.493
hsa-miR-9-5p	miR-9-5p (and other miRNAs w/seed CUUUGGU)	20.458	TargetScan Human	High (predicted)	SLC9A1	SLC9A1	-2.221	Actin Cytoskeleton Signaling,Aldosterone Signaling in Epithelial Cells,Signaling by Rho Family GTPases
hsa-miR-9-5p	miR-9-5p (and other miRNAs w/seed CUUUGGU)	20.458	TargetScan Human	High (predicted)	SMPD3	SMPD3	-29.306	Ceramide Signaling,NGF Signaling,Sphingomyelin Metabolism,Sphingosine-1-phosphate Signaling,Type II Diabetes Mellitus Signaling,UVA-Induced MAPK Signaling,UVC-Induced MAPK Signaling
hsa-miR-9-5p	miR-9-5p (and other miRNAs w/seed CUUUGGU)	20.458	TargetScan Human	High (predicted)	SMURF1	SMURF1	-2.235	BMP signaling pathway,Protein Ubiquitination Pathway,Regulation of the Epithelial-Mesenchymal Transition Pathway,Role of Osteoblasts, Osteoclasts and Chondrocytes in Rheumatoid Arthritis,TGF-β Signaling,Tight Junction Signaling
hsa-miR-9-5p	miR-9-5p (and other miRNAs w/seed CUUUGGU)	20.458	TargetScan Human	High (predicted)	SNRK	SNRK	-2.582
hsa-miR-9-5p	miR-9-5p (and other miRNAs w/seed CUUUGGU)	20.458	TargetScan Human	High (predicted)	SON	SON	-2.029
hsa-miR-9-5p	miR-9-5p (and other miRNAs w/seed CUUUGGU)	20.458	TargetScan Human	High (predicted)	SORT1	SORT1	-2.777
hsa-miR-9-5p	miR-9-5p (and other miRNAs w/seed CUUUGGU)	20.458	TargetScan Human	High (predicted)	SPON1	SPON1	-2.597
hsa-miR-9-5p	miR-9-5p (and other miRNAs w/seed CUUUGGU)	20.458	TargetScan Human	High (predicted)	KIAA0247	SUSD6	-2.155
hsa-miR-9-5p	miR-9-5p (and other miRNAs w/seed CUUUGGU)	20.458	TargetScan Human	High (predicted)	TANC2	TANC2	-2.424
hsa-miR-9-5p	miR-9-5p (and other miRNAs w/seed CUUUGGU)	20.458	TargetScan Human	High (predicted)	TCF7	TCF7	-2.021	Adipogenesis pathway,PEDF Signaling,Prolactin Signaling
hsa-miR-9-5p	miR-9-5p (and other miRNAs w/seed CUUUGGU)	20.458	TargetScan Human	High (predicted)	TMTC1	TMTC1	-3.537
hsa-miR-9-5p	miR-9-5p (and other miRNAs w/seed CUUUGGU)	20.458	TargetScan Human	Moderate (predicted)	TNNT2	TNNT2	-7.8	Calcium Signaling
hsa-miR-9-5p	miR-9-5p (and other miRNAs w/seed CUUUGGU)	20.458	TargetScan Human	High (predicted)	TSC22D2	TSC22D2	-4.217
hsa-miR-9-5p	miR-9-5p (and other miRNAs w/seed CUUUGGU)	20.458	TargetScan Human	High (predicted)	TULP4	TULP4	-2.108
hsa-miR-9-5p	miR-9-5p (and other miRNAs w/seed CUUUGGU)	20.458	TargetScan Human	High (predicted)	VGLL3	VGLL3	-5.227
hsa-miR-9-5p	miR-9-5p (and other miRNAs w/seed CUUUGGU)	20.458	TargetScan Human	Moderate (predicted)	WFDC12	WFDC12	-413.688
hsa-miR-9-5p	miR-9-5p (and other miRNAs w/seed CUUUGGU)	20.458	TargetScan Human	High (predicted)	XYLT1	XYLT1	-2.471	Chondroitin Sulfate Biosynthesis,Dermatan Sulfate Biosynthesis,Glycoaminoglycan-protein Linkage Region Biosynthesis,Heparan Sulfate Biosynthesis
hsa-miR-9-5p	miR-9-5p (and other miRNAs w/seed CUUUGGU)	20.458	TargetScan Human	High (predicted)	YPEL2	YPEL2	-2.981
hsa-miR-9-5p	miR-9-5p (and other miRNAs w/seed CUUUGGU)	20.458	TargetScan Human	High (predicted)	ZDHHC21	ZDHHC21	-2.131
hsa-miR-9-5p	miR-9-5p (and other miRNAs w/seed CUUUGGU)	20.458	TargetScan Human	High (predicted)	ZFHX3	ZFHX3	-2.258	Transcriptional Regulatory Network in Embryonic Stem Cells
hsa-miR-9-5p	miR-9-5p (and other miRNAs w/seed CUUUGGU)	20.458	TargetScan Human	Moderate (predicted)	ZNF185	ZNF185	-4.64
hsa-miR-9-5p	miR-9-5p (and other miRNAs w/seed CUUUGGU)	20.458	TargetScan Human	High (predicted)	ZNF365	ZNF365	-4.12
hsa-miR-9-5p	miR-9-5p (and other miRNAs w/seed CUUUGGU)	20.458	TargetScan Human	Moderate (predicted)	ZNF491	ZNF491	-2.46
hsa-miR-20b-5p	miR-17-5p (and other miRNAs w/seed AAAGUGC)	9.985	TargetScan Human	High (predicted)	ABCG4	ABCG4	-3.689	LXR/RXR Activation
hsa-miR-20b-5p	miR-17-5p (and other miRNAs w/seed AAAGUGC)	9.985	TargetScan Human	High (predicted)	ABL2	ABL2	-2.373	PDGF Signaling,RhoA Signaling
hsa-miR-20b-5p	miR-17-5p (and other miRNAs w/seed AAAGUGC)	9.985	TargetScan Human	High (predicted)	AFF1	AFF1	-2.723
hsa-miR-20b-5p	miR-17-5p (and other miRNAs w/seed AAAGUGC)	9.985	TargetScan Human	High (predicted)	AHNAK	AHNAK	-2.346	Phospholipase C Signaling
hsa-miR-20b-5p	miR-17-5p (and other miRNAs w/seed AAAGUGC)	9.985	TargetScan Human	High (predicted)	AKAP13	AKAP13	-2.023	cAMP-mediated signaling,Cardiac β-adrenergic Signaling,Protein Kinase A Signaling
hsa-miR-20b-5p	miR-17-5p (and other miRNAs w/seed AAAGUGC)	9.985	TargetScan Human	High (predicted)	ALDH1A3	ALDH1A3	-2.088	Aryl Hydrocarbon Receptor Signaling,Dopamine Degradation,Ethanol Degradation II,Ethanol Degradation IV,Fatty Acid α-oxidation,Histamine Degradation,LPS/IL-1 Mediated Inhibition of RXR Function,Noradrenaline and Adrenaline Degradation,Oxidative Ethanol Degradation III,Putrescine Degradation III,RAR Activation,Retinoate Biosynthesis I,Serotonin Degradation,Tryptophan Degradation X (Mammalian, via T…
hsa-miR-20b-5p	miR-17-5p (and other miRNAs w/seed AAAGUGC)	9.985	TargetScan Human	High (predicted)	AMPD3	AMPD3	-2.266
hsa-miR-20b-5p	miR-17-5p (and other miRNAs w/seed AAAGUGC)	9.985	TargetScan Human	High (predicted)	ANKRD52	ANKRD52	-2.09
hsa-miR-20b-5p	miR-17-5p (and other miRNAs w/seed AAAGUGC)	9.985	TargetScan Human	High (predicted)	ATG2A	ATG2A	-2.274
hsa-miR-20b-5p	miR-17-5p (and other miRNAs w/seed AAAGUGC)	9.985	TargetScan Human	Moderate (predicted)	ATP12A	ATP12A	-66.313
hsa-miR-20b-5p	miR-17-5p (and other miRNAs w/seed AAAGUGC)	9.985	TargetScan Human	High (predicted)	ATXN1	ATXN1	-2.078
hsa-miR-20b-5p	miR-17-5p (and other miRNAs w/seed AAAGUGC)	9.985	TargetScan Human	High (predicted)	B3GALT2	B3GALT2	-2.705
hsa-miR-20b-5p	miR-17-5p (and other miRNAs w/seed AAAGUGC)	9.985	TargetScan Human	High (predicted)	BMP2	BMP2	-2.655	Adipogenesis pathway,Axonal Guidance Signaling,Basal Cell Carcinoma Signaling,BMP signaling pathway,Cardiomyocyte Differentiation via BMP Receptors,Factors Promoting Cardiogenesis in Vertebrates,Human Embryonic Stem Cell Pluripotency,ILK Signaling,Molecular Mechanisms of Cancer,NF-κB Signaling,RAR Activation,Retinoate Biosynthesis I,Role of NANOG in Mammalian Embryonic Stem Cell Pluripotency,Role…
hsa-miR-20b-5p	miR-17-5p (and other miRNAs w/seed AAAGUGC)	9.985	TargetScan Human,miRecords	Experimentally Observed,High (predicted)	BMPR2	BMPR2	-2.013	Adipogenesis pathway,BMP signaling pathway,Cardiomyocyte Differentiation via BMP Receptors,Epithelial Adherens Junction Signaling,Factors Promoting Cardiogenesis in Vertebrates,Human Embryonic Stem Cell Pluripotency,Molecular Mechanisms of Cancer,Mouse Embryonic Stem Cell Pluripotency,NF-κB Signaling,PPARα/RXRα Activation,PTEN Signaling,Role of NANOG in Mammalian Embryonic Stem Cell Pluripotency,…
hsa-miR-20b-5p	miR-17-5p (and other miRNAs w/seed AAAGUGC)	9.985	TargetScan Human	High (predicted)	BNIP3L	BNIP3L	-2.076
hsa-miR-20b-5p	miR-17-5p (and other miRNAs w/seed AAAGUGC)	9.985	TargetScan Human	Moderate (predicted)	CAMK2N1	CAMK2N1	-2.418
hsa-miR-20b-5p	miR-17-5p (and other miRNAs w/seed AAAGUGC)	9.985	Ingenuity Expert Findings,TarBase,TargetScan Human,miRecords	Experimentally Observed,High (predicted)	CDKN1A	CDKN1A	-2.561	AMPK Signaling,Antiproliferative Role of Somatostatin Receptor 2,Aryl Hydrocarbon Receptor Signaling,ATM Signaling,Bladder Cancer Signaling,Breast Cancer Regulation by Stathmin1,Cell Cycle: G1/S Checkpoint Regulation,Cell Cycle: G2/M DNA Damage Checkpoint Regulation,Chronic Myeloid Leukemia Signaling,Cyclins and Cell Cycle Regulation,Estrogen-mediated S-phase Entry,GADD45 Signaling,Glioblastoma M…
hsa-miR-20b-5p	miR-17-5p (and other miRNAs w/seed AAAGUGC)	9.985	TargetScan Human	Moderate (predicted)	CNTN3	CNTN3	-2.65
hsa-miR-20b-5p	miR-17-5p (and other miRNAs w/seed AAAGUGC)	9.985	TargetScan Human	High (predicted)	CRCT1	CRCT1	-80.402
hsa-miR-20b-5p	miR-17-5p (and other miRNAs w/seed AAAGUGC)	9.985	TargetScan Human	High (predicted)	CREBRF	CREBRF	-2.06
hsa-miR-20b-5p	miR-17-5p (and other miRNAs w/seed AAAGUGC)	9.985	TargetScan Human	Moderate (predicted)	CTAGE8	CTAGE9 (includes others)	-4.202
hsa-miR-20b-5p	miR-17-5p (and other miRNAs w/seed AAAGUGC)	9.985	TargetScan Human	High (predicted)	CTSA	CTSA	-2.278	autophagy,phagosome maturation
hsa-miR-20b-5p	miR-17-5p (and other miRNAs w/seed AAAGUGC)	9.985	TargetScan Human	High (predicted)	DSG4	DSG4	-7.034
hsa-miR-20b-5p	miR-17-5p (and other miRNAs w/seed AAAGUGC)	9.985	TargetScan Human	High (predicted)	DUSP8	DUSP8	-3.48	3-phosphoinositide Biosynthesis,3-phosphoinositide Degradation,D-myo-inositol (1,4,5,6)-Tetrakisphosphate Biosynthesis,D-myo-inositol (3,4,5,6)-tetrakisphosphate Biosynthesis,D-myo-inositol-5-phosphate Metabolism,Protein Kinase A Signaling,SAPK/JNK Signaling,Superpathway of Inositol Phosphate Compounds
hsa-miR-20b-5p	miR-17-5p (and other miRNAs w/seed AAAGUGC)	9.985	TargetScan Human	High (predicted)	EGR3	EGR3	-5.61
hsa-miR-20b-5p	miR-17-5p (and other miRNAs w/seed AAAGUGC)	9.985	TargetScan Human	High (predicted)	ERBB3	ERBB3	-2.359	3-phosphoinositide Biosynthesis,Agrin Interactions at Neuromuscular Junction,ErbB Signaling,ErbB2-ErbB3 Signaling,HER-2 Signaling in Breast Cancer,Neuregulin Signaling,Superpathway of Inositol Phosphate Compounds
hsa-miR-20b-5p	miR-17-5p (and other miRNAs w/seed AAAGUGC)	9.985	TargetScan Human	High (predicted)	FAM102A	FAM102A	-4.347
hsa-miR-20b-5p	miR-17-5p (and other miRNAs w/seed AAAGUGC)	9.985	TargetScan Human	High (predicted)	FOXQ1	FOXQ1	-2.797
hsa-miR-20b-5p	miR-17-5p (and other miRNAs w/seed AAAGUGC)	9.985	TargetScan Human	High (predicted)	FYCO1	FYCO1	-2.147
hsa-miR-20b-5p	miR-17-5p (and other miRNAs w/seed AAAGUGC)	9.985	TargetScan Human	High (predicted)	GAREM	GAREM1	-2.235
hsa-miR-20b-5p	miR-17-5p (and other miRNAs w/seed AAAGUGC)	9.985	TargetScan Human	High (predicted)	GDA	GDA	-2.322	Guanosine Nucleotides Degradation III,Purine Nucleotides Degradation II (Aerobic)
hsa-miR-20b-5p	miR-17-5p (and other miRNAs w/seed AAAGUGC)	9.985	TargetScan Human	High (predicted)	GUCY1A3	GUCY1A3	-2.779	Antiproliferative Role of Somatostatin Receptor 2,Cellular Effects of Sildenafil (Viagra),Corticotropin Releasing Hormone Signaling,Dopamine-DARPP32 Feedback in cAMP Signaling,Endothelin-1 Signaling,eNOS Signaling,Gap Junction Signaling,Inhibition of Angiogenesis by TSP1,Nitric Oxide Signaling in the Cardiovascular System,Phototransduction Pathway,Relaxin Signaling,Sertoli Cell-Sertoli Cell Junct…
hsa-miR-20b-5p	miR-17-5p (and other miRNAs w/seed AAAGUGC)	9.985	TargetScan Human	High (predicted)	IQSEC2	IQSEC2	-2.55
hsa-miR-20b-5p	miR-17-5p (and other miRNAs w/seed AAAGUGC)	9.985	TargetScan Human	High (predicted)	KAT2B	KAT2B	-3.062	Adipogenesis pathway,AMPK Signaling,Androgen Signaling,Cell Cycle: G2/M DNA Damage Checkpoint Regulation,Estrogen Receptor Signaling,Glucocorticoid Receptor Signaling,HMGB1 Signaling,p53 Signaling,RAR Activation
hsa-miR-20b-5p	miR-17-5p (and other miRNAs w/seed AAAGUGC)	9.985	TargetScan Human	Moderate (predicted)	KAZN	KAZN	-2.311
hsa-miR-20b-5p	miR-17-5p (and other miRNAs w/seed AAAGUGC)	9.985	TargetScan Human	High (predicted)	KDM6B	KDM6B	-6.27
hsa-miR-20b-5p	miR-17-5p (and other miRNAs w/seed AAAGUGC)	9.985	TargetScan Human	High (predicted)	KIF26B	KIF26B	-3.681
hsa-miR-20b-5p	miR-17-5p (and other miRNAs w/seed AAAGUGC)	9.985	TargetScan Human	Moderate (predicted)	KLK7	KLK7	-24.215
hsa-miR-20b-5p	miR-17-5p (and other miRNAs w/seed AAAGUGC)	9.985	TargetScan Human	High (predicted)	KMT2B	KMT2B	-2.298	Adipogenesis pathway
hsa-miR-20b-5p	miR-17-5p (and other miRNAs w/seed AAAGUGC)	9.985	TargetScan Human	High (predicted)	KMT2C	KMT2C	-2.304
hsa-miR-20b-5p	miR-17-5p (and other miRNAs w/seed AAAGUGC)	9.985	TargetScan Human	Moderate (predicted)	KRT23	KRT23	-82.641
hsa-miR-20b-5p	miR-17-5p (and other miRNAs w/seed AAAGUGC)	9.985	TargetScan Human	High (predicted)	SIK1	LOC102724428/SIK1	-2.648
hsa-miR-20b-5p	miR-17-5p (and other miRNAs w/seed AAAGUGC)	9.985	TargetScan Human	High (predicted)	MAP3K8	MAP3K8	-2.332	B Cell Receptor Signaling,Cardiac Hypertrophy Signaling,CD27 Signaling in Lymphocytes,ERK5 Signaling,G-Protein Coupled Receptor Signaling,Germ Cell-Sertoli Cell Junction Signaling,GNRH Signaling,HGF Signaling,IL-12 Signaling and Production in Macrophages,NF-κB Signaling,NGF Signaling,PI3K/AKT Signaling,PKCθ Signaling in T Lymphocytes,Production of Nitric Oxide and Reactive Oxygen Species in Macro…
hsa-miR-20b-5p	miR-17-5p (and other miRNAs w/seed AAAGUGC)	9.985	TargetScan Human	High (predicted)	MAP3K9	MAP3K9	-2.425	B Cell Receptor Signaling,Cardiac Hypertrophy Signaling,CD27 Signaling in Lymphocytes,Germ Cell-Sertoli Cell Junction Signaling,GNRH Signaling,HGF Signaling,NGF Signaling,PKCθ Signaling in T Lymphocytes,Production of Nitric Oxide and Reactive Oxygen Species in Macrophages,Pyridoxal 5'-phosphate Salvage Pathway,RANK Signaling in Osteoclasts,Reelin Signaling in Neurons,Salvage Pathways of Pyrimidin…
hsa-miR-20b-5p	miR-17-5p (and other miRNAs w/seed AAAGUGC)	9.985	TargetScan Human	High (predicted)	MAPRE3	MAPRE3	-2.241	Remodeling of Epithelial Adherens Junctions
hsa-miR-20b-5p	miR-17-5p (and other miRNAs w/seed AAAGUGC)	9.985	TargetScan Human	High (predicted)	MAST3	MAST3	-2.101
hsa-miR-20b-5p	miR-17-5p (and other miRNAs w/seed AAAGUGC)	9.985	TargetScan Human	High (predicted)	MIDN	MIDN	-2.621
hsa-miR-20b-5p	miR-17-5p (and other miRNAs w/seed AAAGUGC)	9.985	TargetScan Human	High (predicted)	MTF1	MTF1	-2.319
hsa-miR-20b-5p	miR-17-5p (and other miRNAs w/seed AAAGUGC)	9.985	TargetScan Human	High (predicted)	MXD1	MXD1	-6.478	Polyamine Regulation in Colon Cancer,VDR/RXR Activation
hsa-miR-20b-5p	miR-17-5p (and other miRNAs w/seed AAAGUGC)	9.985	TargetScan Human	High (predicted)	MYCN	MYCN	-2.711	ERK/MAPK Signaling
hsa-miR-20b-5p	miR-17-5p (and other miRNAs w/seed AAAGUGC)	9.985	TargetScan Human	High (predicted)	MYO5B	MYO5B	-5.958
hsa-miR-20b-5p	miR-17-5p (and other miRNAs w/seed AAAGUGC)	9.985	TargetScan Human	High (predicted)	NAV2	NAV2	-2.518
hsa-miR-20b-5p	miR-17-5p (and other miRNAs w/seed AAAGUGC)	9.985	TargetScan Human	High (predicted)	AC011755.1	NCKAP5	-3.207
hsa-miR-20b-5p	miR-17-5p (and other miRNAs w/seed AAAGUGC)	9.985	TargetScan Human	High (predicted)	NEUROD2	NEUROD2	-3.01
hsa-miR-20b-5p	miR-17-5p (and other miRNAs w/seed AAAGUGC)	9.985	TargetScan Human	High (predicted)	NFAT5	NFAT5	-3.645	April Mediated Signaling,Axonal Guidance Signaling,B Cell Activating Factor Signaling,B Cell Receptor Signaling,Calcium Signaling,CD28 Signaling in T Helper Cells,fMLP Signaling in Neutrophils,Glucocorticoid Receptor Signaling,iCOS-iCOSL Signaling in T Helper Cells,IL-4 Signaling,Netrin Signaling,Phospholipase C Signaling,PI3K Signaling in B Lymphocytes,PKCθ Signaling in T Lymphocytes,Protein Kin…
hsa-miR-20b-5p	miR-17-5p (and other miRNAs w/seed AAAGUGC)	9.985	TargetScan Human	High (predicted)	NPAS2	NPAS2	-3.725
hsa-miR-20b-5p	miR-17-5p (and other miRNAs w/seed AAAGUGC)	9.985	TargetScan Human	Moderate (predicted)	NR2E3	NR2E3	-2.089
hsa-miR-20b-5p	miR-17-5p (and other miRNAs w/seed AAAGUGC)	9.985	TargetScan Human	High (predicted)	OSR1	OSR1	-2.573
hsa-miR-20b-5p	miR-17-5p (and other miRNAs w/seed AAAGUGC)	9.985	TargetScan Human	High (predicted)	PANX2	PANX2	-5.306
hsa-miR-20b-5p	miR-17-5p (and other miRNAs w/seed AAAGUGC)	9.985	TargetScan Human	High (predicted)	PARD6B	PARD6B	-2.41	HER-2 Signaling in Breast Cancer,Regulation of the Epithelial-Mesenchymal Transition Pathway
hsa-miR-20b-5p	miR-17-5p (and other miRNAs w/seed AAAGUGC)	9.985	TargetScan Human	High (predicted)	PCDHA12	PCDHA12	-2.673
hsa-miR-20b-5p	miR-17-5p (and other miRNAs w/seed AAAGUGC)	9.985	TargetScan Human	High (predicted)	PDGFRA	PDGFRA	-2.047	3-phosphoinositide Biosynthesis,Glioblastoma Multiforme Signaling,Glioma Signaling,Hepatic Fibrosis / Hepatic Stellate Cell Activation,Human Embryonic Stem Cell Pluripotency,NF-κB Signaling,PAK Signaling,PDGF Signaling,PPAR Signaling,PTEN Signaling,Sphingosine-1-phosphate Signaling,STAT3 Pathway,Superpathway of Inositol Phosphate Compounds
hsa-miR-20b-5p	miR-17-5p (and other miRNAs w/seed AAAGUGC)	9.985	TargetScan Human	High (predicted)	PLEKHG1	PLEKHG1	-3.931
hsa-miR-20b-5p	miR-17-5p (and other miRNAs w/seed AAAGUGC)	9.985	TargetScan Human	High (predicted)	PLEKHM1	PLEKHM1	-4.343
hsa-miR-20b-5p	miR-17-5p (and other miRNAs w/seed AAAGUGC)	9.985	TargetScan Human	High (predicted)	PPARD	PPARD	-2.991	PPAR Signaling,VDR/RXR Activation,Wnt/β-catenin Signaling
hsa-miR-20b-5p	miR-17-5p (and other miRNAs w/seed AAAGUGC)	9.985	TargetScan Human	High (predicted)	PPP1R3B	PPP1R3B	-2.386
hsa-miR-20b-5p	miR-17-5p (and other miRNAs w/seed AAAGUGC)	9.985	TargetScan Human	High (predicted)	PRDM12	PRDM12	-2.806
hsa-miR-20b-5p	miR-17-5p (and other miRNAs w/seed AAAGUGC)	9.985	TargetScan Human	High (predicted)	PURB	PURB	-2.082
hsa-miR-20b-5p	miR-17-5p (and other miRNAs w/seed AAAGUGC)	9.985	TargetScan Human	High (predicted)	RAB11FIP1	RAB11FIP1	-4.271
hsa-miR-20b-5p	miR-17-5p (and other miRNAs w/seed AAAGUGC)	9.985	TargetScan Human	High (predicted)	RCOR1	RCOR1	-2.258	Huntington's Disease Signaling
hsa-miR-20b-5p	miR-17-5p (and other miRNAs w/seed AAAGUGC)	9.985	TargetScan Human	High (predicted)	RORA	RORA	-3.222	Melatonin Signaling
hsa-miR-20b-5p	miR-17-5p (and other miRNAs w/seed AAAGUGC)	9.985	TargetScan Human	High (predicted)	SASH1	SASH1	-2.186
hsa-miR-20b-5p	miR-17-5p (and other miRNAs w/seed AAAGUGC)	9.985	TargetScan Human	High (predicted)	SERTAD2	SERTAD2	-2.328
hsa-miR-20b-5p	miR-17-5p (and other miRNAs w/seed AAAGUGC)	9.985	TargetScan Human	High (predicted)	SH3PXD2A	SH3PXD2A	-2.307
hsa-miR-20b-5p	miR-17-5p (and other miRNAs w/seed AAAGUGC)	9.985	TargetScan Human	High (predicted)	SHANK2	SHANK2	-5.574	Axonal Guidance Signaling
hsa-miR-20b-5p	miR-17-5p (and other miRNAs w/seed AAAGUGC)	9.985	TargetScan Human	High (predicted)	SIRPA	SIRPA	-2.122	3-phosphoinositide Biosynthesis,3-phosphoinositide Degradation,D-myo-inositol (1,4,5,6)-Tetrakisphosphate Biosynthesis,D-myo-inositol (3,4,5,6)-tetrakisphosphate Biosynthesis,D-myo-inositol-5-phosphate Metabolism,Production of Nitric Oxide and Reactive Oxygen Species in Macrophages,Protein Kinase A Signaling,Role of JAK2 in Hormone-like Cytokine Signaling,Superpathway of Inositol Phosphate Compou…
hsa-miR-20b-5p	miR-17-5p (and other miRNAs w/seed AAAGUGC)	9.985	TargetScan Human	High (predicted)	SLC22A23	SLC22A23	-5.493
hsa-miR-20b-5p	miR-17-5p (and other miRNAs w/seed AAAGUGC)	9.985	TargetScan Human	High (predicted)	SLC46A3	SLC46A3	-2.856
hsa-miR-20b-5p	miR-17-5p (and other miRNAs w/seed AAAGUGC)	9.985	TargetScan Human	High (predicted)	SMURF1	SMURF1	-2.235	BMP signaling pathway,Protein Ubiquitination Pathway,Regulation of the Epithelial-Mesenchymal Transition Pathway,Role of Osteoblasts, Osteoclasts and Chondrocytes in Rheumatoid Arthritis,TGF-β Signaling,Tight Junction Signaling
hsa-miR-20b-5p	miR-17-5p (and other miRNAs w/seed AAAGUGC)	9.985	TargetScan Human	High (predicted)	SNRK	SNRK	-2.582
hsa-miR-20b-5p	miR-17-5p (and other miRNAs w/seed AAAGUGC)	9.985	TargetScan Human	High (predicted)	SOX4	SOX4	-2.088	Wnt/β-catenin Signaling
hsa-miR-20b-5p	miR-17-5p (and other miRNAs w/seed AAAGUGC)	9.985	TargetScan Human	Moderate (predicted)	SPACA4	SPACA4	-8.621
hsa-miR-20b-5p	miR-17-5p (and other miRNAs w/seed AAAGUGC)	9.985	TargetScan Human	High (predicted)	ST3GAL1	ST3GAL1	-2.041
hsa-miR-20b-5p	miR-17-5p (and other miRNAs w/seed AAAGUGC)	9.985	TargetScan Human	High (predicted)	KIAA0247	SUSD6	-2.155
hsa-miR-20b-5p	miR-17-5p (and other miRNAs w/seed AAAGUGC)	9.985	TargetScan Human	High (predicted)	TANC2	TANC2	-2.424
hsa-miR-20b-5p	miR-17-5p (and other miRNAs w/seed AAAGUGC)	9.985	TargetScan Human	High (predicted)	TIMP2	TIMP2	-2.491	Glioma Invasiveness Signaling,Hepatic Fibrosis / Hepatic Stellate Cell Activation,Inhibition of Matrix Metalloproteases,Leukocyte Extravasation Signaling
hsa-miR-20b-5p	miR-17-5p (and other miRNAs w/seed AAAGUGC)	9.985	TargetScan Human	High (predicted)	TMTC1	TMTC1	-3.537
hsa-miR-20b-5p	miR-17-5p (and other miRNAs w/seed AAAGUGC)	9.985	TargetScan Human	High (predicted)	TP53INP1	TP53INP1	-4.34	p53 Signaling
hsa-miR-20b-5p	miR-17-5p (and other miRNAs w/seed AAAGUGC)	9.985	TargetScan Human	High (predicted)	TP53INP2	TP53INP2	-3.981
hsa-miR-20b-5p	miR-17-5p (and other miRNAs w/seed AAAGUGC)	9.985	TargetScan Human	High (predicted)	TPPP	TPPP	-2.794
hsa-miR-20b-5p	miR-17-5p (and other miRNAs w/seed AAAGUGC)	9.985	TargetScan Human	High (predicted)	TPRG1L	TPRG1L	-2.647
hsa-miR-20b-5p	miR-17-5p (and other miRNAs w/seed AAAGUGC)	9.985	TargetScan Human	Moderate (predicted)	TRIM22	TRIM22	-2.45
hsa-miR-20b-5p	miR-17-5p (and other miRNAs w/seed AAAGUGC)	9.985	TargetScan Human	High (predicted)	AF178030.2	TRPS1	-2.658
hsa-miR-20b-5p	miR-17-5p (and other miRNAs w/seed AAAGUGC)	9.985	TargetScan Human	High (predicted)	TSC22D2	TSC22D2	-4.217
hsa-miR-20b-5p	miR-17-5p (and other miRNAs w/seed AAAGUGC)	9.985	TargetScan Human	High (predicted)	TTC9	TTC9	-4.331
hsa-miR-20b-5p	miR-17-5p (and other miRNAs w/seed AAAGUGC)	9.985	TargetScan Human	High (predicted)	ULK1	ULK1	-5.092	AMPK Signaling,autophagy,mTOR Signaling
hsa-miR-20b-5p	miR-17-5p (and other miRNAs w/seed AAAGUGC)	9.985	TargetScan Human	High (predicted)	WNK1	WNK1	-2.084	ERK5 Signaling
hsa-miR-20b-5p	miR-17-5p (and other miRNAs w/seed AAAGUGC)	9.985	TargetScan Human	High (predicted)	XYLT1	XYLT1	-2.471	Chondroitin Sulfate Biosynthesis,Dermatan Sulfate Biosynthesis,Glycoaminoglycan-protein Linkage Region Biosynthesis,Heparan Sulfate Biosynthesis
hsa-miR-20b-5p	miR-17-5p (and other miRNAs w/seed AAAGUGC)	9.985	TargetScan Human	High (predicted)	YOD1	YOD1	-2.659
hsa-miR-20b-5p	miR-17-5p (and other miRNAs w/seed AAAGUGC)	9.985	TargetScan Human	High (predicted)	YPEL2	YPEL2	-2.981
hsa-miR-20b-5p	miR-17-5p (and other miRNAs w/seed AAAGUGC)	9.985	TargetScan Human	High (predicted)	ZHX2	ZHX2	-2.08
hsa-miR-20b-5p	miR-17-5p (and other miRNAs w/seed AAAGUGC)	9.985	TargetScan Human	High (predicted)	ZMAT3	ZMAT3	-3.732
hsa-miR-20b-5p	miR-17-5p (and other miRNAs w/seed AAAGUGC)	9.985	TargetScan Human	High (predicted)	ZNF385A	ZNF385A	-3.232
hsa-miR-450a-5p	miR-450a-5p (and other miRNAs w/seed UUUGCGA)	7.482	TargetScan Human	High (predicted)	DUSP10	DUSP10	-3.082	3-phosphoinositide Biosynthesis,3-phosphoinositide Degradation,D-myo-inositol (1,4,5,6)-Tetrakisphosphate Biosynthesis,D-myo-inositol (3,4,5,6)-tetrakisphosphate Biosynthesis,D-myo-inositol-5-phosphate Metabolism,p38 MAPK Signaling,Protein Kinase A Signaling,SAPK/JNK Signaling,Superpathway of Inositol Phosphate Compounds
hsa-miR-450a-5p	miR-450a-5p (and other miRNAs w/seed UUUGCGA)	7.482	TargetScan Human	Moderate (predicted)	GAREM	GAREM1	-2.235
hsa-miR-450a-5p	miR-450a-5p (and other miRNAs w/seed UUUGCGA)	7.482	TargetScan Human	Moderate (predicted)	HEPH	HEPH	-2.615
hsa-miR-450a-5p	miR-450a-5p (and other miRNAs w/seed UUUGCGA)	7.482	TargetScan Human	High (predicted)	IGLON5	IGLON5	-4.041
hsa-miR-450a-5p	miR-450a-5p (and other miRNAs w/seed UUUGCGA)	7.482	TargetScan Human	Moderate (predicted)	LHX1	LHX1	-2.421
hsa-miR-450a-5p	miR-450a-5p (and other miRNAs w/seed UUUGCGA)	7.482	TargetScan Human	High (predicted)	PCDHGB7	PCDHGB7	-8.765
hsa-miR-450a-5p	miR-450a-5p (and other miRNAs w/seed UUUGCGA)	7.482	TargetScan Human	Moderate (predicted)	ZNF365	ZNF365	-4.12
hsa-miR-450a-5p	miR-450a-5p (and other miRNAs w/seed UUUGCGA)	7.482	TargetScan Human	High (predicted)	ZNF385A	ZNF385A	-3.232
hsa-miR-542-3p	miR-542-3p (miRNAs w/seed GUGACAG)	7.099	TargetScan Human	Moderate (predicted)	ABL2	ABL2	-2.373	PDGF Signaling,RhoA Signaling
hsa-miR-542-3p	miR-542-3p (miRNAs w/seed GUGACAG)	7.099	TargetScan Human	Moderate (predicted)	ALDH3B2	ALDH3B2	-25.782	Aryl Hydrocarbon Receptor Signaling,LPS/IL-1 Mediated Inhibition of RXR Function,Xenobiotic Metabolism Signaling
hsa-miR-542-3p	miR-542-3p (miRNAs w/seed GUGACAG)	7.099	TargetScan Human	High (predicted)	ANGPT2	ANGPT2	-2.312	Angiopoietin Signaling,IL-8 Signaling
hsa-miR-542-3p	miR-542-3p (miRNAs w/seed GUGACAG)	7.099	TargetScan Human	High (predicted)	ANKRD52	ANKRD52	-2.09
hsa-miR-542-3p	miR-542-3p (miRNAs w/seed GUGACAG)	7.099	TargetScan Human	High (predicted)	BEST1	BEST1	-3.414
hsa-miR-542-3p	miR-542-3p (miRNAs w/seed GUGACAG)	7.099	TargetScan Human	High (predicted)	BTG1	BTG1	-2.005	Cell Cycle Regulation by BTG Family Proteins
hsa-miR-542-3p	miR-542-3p (miRNAs w/seed GUGACAG)	7.099	TargetScan Human	Moderate (predicted)	C6orf132	C6orf132	-4.715
hsa-miR-542-3p	miR-542-3p (miRNAs w/seed GUGACAG)	7.099	TargetScan Human	High (predicted)	CCL22	CCL22	-4.552	Agranulocyte Adhesion and Diapedesis,Granulocyte Adhesion and Diapedesis
hsa-miR-542-3p	miR-542-3p (miRNAs w/seed GUGACAG)	7.099	TargetScan Human	High (predicted)	CDIP1	CDIP1	-2.082
hsa-miR-542-3p	miR-542-3p (miRNAs w/seed GUGACAG)	7.099	TargetScan Human	High (predicted)	CDX2	CDX2	-5.145	Role of NANOG in Mammalian Embryonic Stem Cell Pluripotency,Role of Oct4 in Mammalian Embryonic Stem Cell Pluripotency,Transcriptional Regulatory Network in Embryonic Stem Cells
hsa-miR-542-3p	miR-542-3p (miRNAs w/seed GUGACAG)	7.099	TargetScan Human	Moderate (predicted)	CMIP	CMIP	-3.195
hsa-miR-542-3p	miR-542-3p (miRNAs w/seed GUGACAG)	7.099	TargetScan Human	High (predicted)	CREBRF	CREBRF	-2.06
hsa-miR-542-3p	miR-542-3p (miRNAs w/seed GUGACAG)	7.099	TargetScan Human	Moderate (predicted)	CST6	CST6	-15.315	VDR/RXR Activation
hsa-miR-542-3p	miR-542-3p (miRNAs w/seed GUGACAG)	7.099	TargetScan Human	Moderate (predicted)	EDA2R	EDA2R	-2.285
hsa-miR-542-3p	miR-542-3p (miRNAs w/seed GUGACAG)	7.099	TargetScan Human	High (predicted)	FYCO1	FYCO1	-2.147
hsa-miR-542-3p	miR-542-3p (miRNAs w/seed GUGACAG)	7.099	TargetScan Human	Moderate (predicted)	GABRE	GABRE	-3.68	GABA Receptor Signaling
hsa-miR-542-3p	miR-542-3p (miRNAs w/seed GUGACAG)	7.099	TargetScan Human	Moderate (predicted)	GP5	GP5	-2.841
hsa-miR-542-3p	miR-542-3p (miRNAs w/seed GUGACAG)	7.099	TargetScan Human	Moderate (predicted)	HRNR	HRNR	-3.566
hsa-miR-542-3p	miR-542-3p (miRNAs w/seed GUGACAG)	7.099	TargetScan Human	Moderate (predicted)	HYAL1	HYAL1	-3.823	Chondroitin Sulfate Degradation (Metazoa),Dermatan Sulfate Degradation (Metazoa)
hsa-miR-542-3p	miR-542-3p (miRNAs w/seed GUGACAG)	7.099	TargetScan Human	Moderate (predicted)	KAZN	KAZN	-2.311
hsa-miR-542-3p	miR-542-3p (miRNAs w/seed GUGACAG)	7.099	TargetScan Human	Moderate (predicted)	KRTAP2-4	KRTAP2-3/KRTAP2-4	-2.34
hsa-miR-542-3p	miR-542-3p (miRNAs w/seed GUGACAG)	7.099	TargetScan Human	Moderate (predicted)	MPRIP	MPRIP	-2.142	Actin Cytoskeleton Signaling,CCR3 Signaling in Eosinophils,Cdc42 Signaling,Cellular Effects of Sildenafil (Viagra),Chemokine Signaling,Integrin Signaling,Phospholipase C Signaling,Regulation of Actin-based Motility by Rho,RhoA Signaling,Thrombin Signaling
hsa-miR-542-3p	miR-542-3p (miRNAs w/seed GUGACAG)	7.099	TargetScan Human	Moderate (predicted)	MUC15	MUC15	-7.126
hsa-miR-542-3p	miR-542-3p (miRNAs w/seed GUGACAG)	7.099	TargetScan Human	High (predicted)	NEBL	NEBL	-3.771
hsa-miR-542-3p	miR-542-3p (miRNAs w/seed GUGACAG)	7.099	TargetScan Human	High (predicted)	OTUB2	OTUB2	-2.25
hsa-miR-542-3p	miR-542-3p (miRNAs w/seed GUGACAG)	7.099	TargetScan Human	Moderate (predicted)	OXER1	OXER1	-4.453
hsa-miR-542-3p	miR-542-3p (miRNAs w/seed GUGACAG)	7.099	TargetScan Human	Moderate (predicted)	PDE4C	PDE4C	-2.192	cAMP-mediated signaling,Cardiac β-adrenergic Signaling,Cellular Effects of Sildenafil (Viagra),G-Protein Coupled Receptor Signaling,Gustation Pathway,Protein Kinase A Signaling,Relaxin Signaling,Sperm Motility,tRNA Splicing
hsa-miR-542-3p	miR-542-3p (miRNAs w/seed GUGACAG)	7.099	TargetScan Human	High (predicted)	PIK3C2B	PIK3C2B	-2.555	14-3-3-mediated Signaling,3-phosphoinositide Biosynthesis,Actin Cytoskeleton Signaling,Acute Myeloid Leukemia Signaling,Aldosterone Signaling in Epithelial Cells,AMPK Signaling,Amyotrophic Lateral Sclerosis Signaling,Angiopoietin Signaling,Antiproliferative Role of Somatostatin Receptor 2,Axonal Guidance Signaling,B Cell Receptor Signaling,Breast Cancer Regulation by Stathmin1,Cardiac Hypertrophy…
hsa-miR-542-3p	miR-542-3p (miRNAs w/seed GUGACAG)	7.099	TargetScan Human	Moderate (predicted)	PPIF	PPIF	-2.38
hsa-miR-542-3p	miR-542-3p (miRNAs w/seed GUGACAG)	7.099	TargetScan Human	Moderate (predicted)	PPP2R2C	PPP2R2C	-6.788	AMPK Signaling,Breast Cancer Regulation by Stathmin1,Cardiac β-adrenergic Signaling,CDK5 Signaling,Cell Cycle Regulation by BTG Family Proteins,Ceramide Signaling,CTLA4 Signaling in Cytotoxic T Lymphocytes,Cyclins and Cell Cycle Regulation,Dopamine Receptor Signaling,Dopamine-DARPP32 Feedback in cAMP Signaling,ERK/MAPK Signaling,HIPPO signaling,ILK Signaling,Mitotic Roles of Polo-Like Kinase,mTOR…
hsa-miR-542-3p	miR-542-3p (miRNAs w/seed GUGACAG)	7.099	Ingenuity Expert Findings,TargetScan Human	Experimentally Observed,High (predicted)	PTGS2	PTGS2	-2.129	Cancer Drug Resistance By Drug Efflux,CD40 Signaling,Cholecystokinin/Gastrin-mediated Signaling,Colorectal Cancer Metastasis Signaling,Corticotropin Releasing Hormone Signaling,Eicosanoid Signaling,Endothelin-1 Signaling,Fatty Acid α-oxidation,Glucocorticoid Receptor Signaling,HGF Signaling,IL-17 Signaling,IL-8 Signaling,ILK Signaling,LXR/RXR Activation,MIF Regulation of Innate Immunity,MIF-media…
hsa-miR-542-3p	miR-542-3p (miRNAs w/seed GUGACAG)	7.099	TargetScan Human	Moderate (predicted)	SEMA3C	SEMA3C	-2.081	Axonal Guidance Signaling
hsa-miR-542-3p	miR-542-3p (miRNAs w/seed GUGACAG)	7.099	TargetScan Human	High (predicted)	SPSB4	SPSB4	-5.261
hsa-miR-542-3p	miR-542-3p (miRNAs w/seed GUGACAG)	7.099	TargetScan Human	Moderate (predicted)	ST3GAL1	ST3GAL1	-2.041
hsa-miR-542-3p	miR-542-3p (miRNAs w/seed GUGACAG)	7.099	TargetScan Human	Moderate (predicted)	TPPP	TPPP	-2.794
hsa-miR-542-3p	miR-542-3p (miRNAs w/seed GUGACAG)	7.099	TargetScan Human	High (predicted)	TSC22D2	TSC22D2	-4.217
hsa-miR-542-3p	miR-542-3p (miRNAs w/seed GUGACAG)	7.099	TargetScan Human	Moderate (predicted)	VIPR1	VIPR1	-2.195	cAMP-mediated signaling,G-Protein Coupled Receptor Signaling,Glucocorticoid Receptor Signaling,GPCR-Mediated Integration of Enteroendocrine Signaling Exemplified by an L Cell,Gαs Signaling
hsa-miR-542-3p	miR-542-3p (miRNAs w/seed GUGACAG)	7.099	TargetScan Human	High (predicted)	YOD1	YOD1	-2.659
hsa-miR-542-3p	miR-542-3p (miRNAs w/seed GUGACAG)	7.099	TargetScan Human	High (predicted)	ZFHX3	ZFHX3	-2.258	Transcriptional Regulatory Network in Embryonic Stem Cells
hsa-miR-155-5p	miR-155-5p (miRNAs w/seed UAAUGCU)	7.076	TargetScan Human	High (predicted)	ABL2	ABL2	-2.373	PDGF Signaling,RhoA Signaling
hsa-miR-155-5p	miR-155-5p (miRNAs w/seed UAAUGCU)	7.076	TargetScan Human	High (predicted)	BCORL1	BCORL1	-2.216
hsa-miR-155-5p	miR-155-5p (miRNAs w/seed UAAUGCU)	7.076	TarBase	Experimentally Observed	BRPF3	BRPF3	-2.071
hsa-miR-155-5p	miR-155-5p (miRNAs w/seed UAAUGCU)	7.076	TargetScan Human	High (predicted)	CLCN5	CLCN5	-2.262
hsa-miR-155-5p	miR-155-5p (miRNAs w/seed UAAUGCU)	7.076	TarBase,TargetScan Human	Experimentally Observed,High (predicted)	CLDN1	CLDN1	-5.111	Agranulocyte Adhesion and Diapedesis,Granulocyte Adhesion and Diapedesis,Leukocyte Extravasation Signaling,Sertoli Cell-Sertoli Cell Junction Signaling,Tight Junction Signaling
hsa-miR-155-5p	miR-155-5p (miRNAs w/seed UAAUGCU)	7.076	TargetScan Human	Moderate (predicted)	CREBRF	CREBRF	-2.06
hsa-miR-155-5p	miR-155-5p (miRNAs w/seed UAAUGCU)	7.076	TargetScan Human	High (predicted)	CSF2RB	CSF2RB	-14.378	Acute Myeloid Leukemia Signaling,Antioxidant Action of Vitamin C,Crosstalk between Dendritic Cells and Natural Killer Cells,GM-CSF Signaling,IL-3 Signaling,MSP-RON Signaling Pathway,RAR Activation
hsa-miR-155-5p	miR-155-5p (miRNAs w/seed UAAUGCU)	7.076	Ingenuity Expert Findings,TargetScan Human	Experimentally Observed,High (predicted)	CUX1	CUX1	-2.871
hsa-miR-155-5p	miR-155-5p (miRNAs w/seed UAAUGCU)	7.076	TargetScan Human	Moderate (predicted)	ELMOD1	ELMOD1	-2.432
hsa-miR-155-5p	miR-155-5p (miRNAs w/seed UAAUGCU)	7.076	TargetScan Human	High (predicted)	FOS	FOS	-2.347	14-3-3-mediated Signaling,Acute Phase Response Signaling,April Mediated Signaling,Aryl Hydrocarbon Receptor Signaling,B Cell Activating Factor Signaling,CCR5 Signaling in Macrophages,CD27 Signaling in Lymphocytes,CD28 Signaling in T Helper Cells,CD40 Signaling,Cdc42 Signaling,Ceramide Signaling,Chemokine Signaling,Cholecystokinin/Gastrin-mediated Signaling,Colorectal Cancer Metastasis Signaling,C…
hsa-miR-155-5p	miR-155-5p (miRNAs w/seed UAAUGCU)	7.076	TargetScan Human,miRecords	Experimentally Observed,High (predicted)	FOXO3	FOXO3	-2.104	AMPK Signaling,Cancer Drug Resistance By Drug Efflux,Endometrial Cancer Signaling,ERK5 Signaling,Glucocorticoid Receptor Signaling,IGF-1 Signaling,Insulin Receptor Signaling,Non-Small Cell Lung Cancer Signaling,PI3K Signaling in B Lymphocytes,PI3K/AKT Signaling,PTEN Signaling,PXR/RXR Activation,VEGF Signaling
hsa-miR-155-5p	miR-155-5p (miRNAs w/seed UAAUGCU)	7.076	TargetScan Human	High (predicted),Moderate (predicted)	GDPD1	GDPD1	-2.02
hsa-miR-155-5p	miR-155-5p (miRNAs w/seed UAAUGCU)	7.076	TargetScan Human	Moderate (predicted)	GJA5	GJA5	-5.403
hsa-miR-155-5p	miR-155-5p (miRNAs w/seed UAAUGCU)	7.076	TargetScan Human	Moderate (predicted)	IGF2	IGF2	-3.065	Glioblastoma Multiforme Signaling,Glioma Signaling,Growth Hormone Signaling,Hepatic Fibrosis / Hepatic Stellate Cell Activation
hsa-miR-155-5p	miR-155-5p (miRNAs w/seed UAAUGCU)	7.076	TargetScan Human	High (predicted)	IL13	IL13	-2.964	Airway Inflammation in Asthma,Differential Regulation of Cytokine Production in Intestinal Epithelial Cells by IL-17A and IL-17F,Differential Regulation of Cytokine Production in Macrophages and T Helper Cells by IL-17A and IL-17F,Fc Epsilon RI Signaling,Glucocorticoid Receptor Signaling,Hepatic Cholestasis,HMGB1 Signaling,Role of Cytokines in Mediating Communication between Immune Cells,Role of …
hsa-miR-155-5p	miR-155-5p (miRNAs w/seed UAAUGCU)	7.076	TargetScan Human	High (predicted)	IL6R	IL6R	-3.089	Acute Phase Response Signaling,Cardiac Hypertrophy Signaling,Colorectal Cancer Metastasis Signaling,Hepatic Fibrosis / Hepatic Stellate Cell Activation,IL-6 Signaling,Role of JAK family kinases in IL-6-type Cytokine Signaling,Role of Macrophages, Fibroblasts and Endothelial Cells in Rheumatoid Arthritis,Systemic Lupus Erythematosus Signaling,T Helper Cell Differentiation
hsa-miR-155-5p	miR-155-5p (miRNAs w/seed UAAUGCU)	7.076	Ingenuity Expert Findings,TargetScan Human,miRecords	Experimentally Observed,High (predicted)	INPP5D	INPP5D	-11.433	1D-myo-inositol Hexakisphosphate Biosynthesis II (Mammalian),3-phosphoinositide Degradation,B Cell Receptor Signaling,D-myo-inositol (1,3,4)-trisphosphate Biosynthesis,D-myo-inositol (1,4,5)-trisphosphate Degradation,Fc Epsilon RI Signaling,Fcγ Receptor-mediated Phagocytosis in Macrophages and Monocytes,FcγRIIB Signaling in B Lymphocytes,FLT3 Signaling in Hematopoietic Progenitor Cells,iCOS-iCOSL…
hsa-miR-155-5p	miR-155-5p (miRNAs w/seed UAAUGCU)	7.076	TargetScan Human	High (predicted)	JHDM1D	KDM7A	-2.285
hsa-miR-155-5p	miR-155-5p (miRNAs w/seed UAAUGCU)	7.076	TarBase,miRecords	Experimentally Observed	LDOC1	LDOC1	-2.768
hsa-miR-155-5p	miR-155-5p (miRNAs w/seed UAAUGCU)	7.076	TargetScan Human	Moderate (predicted)	LRAT	LRAT	-4.032	RAR Activation,Retinol Biosynthesis,The Visual Cycle
hsa-miR-155-5p	miR-155-5p (miRNAs w/seed UAAUGCU)	7.076	miRecords	Experimentally Observed	MAF	MAF	-3.312	IL-12 Signaling and Production in Macrophages,NRF2-mediated Oxidative Stress Response,Xenobiotic Metabolism Signaling
hsa-miR-155-5p	miR-155-5p (miRNAs w/seed UAAUGCU)	7.076	TargetScan Human	High (predicted)	MAFB	MAFB	-21.801
hsa-miR-155-5p	miR-155-5p (miRNAs w/seed UAAUGCU)	7.076	TargetScan Human	High (predicted)	MIDN	MIDN	-2.621
hsa-miR-155-5p	miR-155-5p (miRNAs w/seed UAAUGCU)	7.076	Ingenuity Expert Findings,miRecords	Experimentally Observed	MYD88	MYD88	-2.158	Acute Phase Response Signaling,Dendritic Cell Maturation,Hepatic Cholestasis,IL-1 Signaling,IL-12 Signaling and Production in Macrophages,Inflammasome pathway,iNOS Signaling,LPS/IL-1 Mediated Inhibition of RXR Function,NF-κB Signaling,Role of Macrophages, Fibroblasts and Endothelial Cells in Rheumatoid Arthritis,Role of Pattern Recognition Receptors in Recognition of Bacteria and Viruses,Toll-lik…
hsa-miR-155-5p	miR-155-5p (miRNAs w/seed UAAUGCU)	7.076	TargetScan Human	High (predicted)	NFAT5	NFAT5	-3.645	April Mediated Signaling,Axonal Guidance Signaling,B Cell Activating Factor Signaling,B Cell Receptor Signaling,Calcium Signaling,CD28 Signaling in T Helper Cells,fMLP Signaling in Neutrophils,Glucocorticoid Receptor Signaling,iCOS-iCOSL Signaling in T Helper Cells,IL-4 Signaling,Netrin Signaling,Phospholipase C Signaling,PI3K Signaling in B Lymphocytes,PKCθ Signaling in T Lymphocytes,Protein Kin…
hsa-miR-155-5p	miR-155-5p (miRNAs w/seed UAAUGCU)	7.076	TargetScan Human	High (predicted)	OTUB2	OTUB2	-2.25
hsa-miR-155-5p	miR-155-5p (miRNAs w/seed UAAUGCU)	7.076	TargetScan Human	High (predicted)	PCDH9	PCDH9	-2.272
hsa-miR-155-5p	miR-155-5p (miRNAs w/seed UAAUGCU)	7.076	TargetScan Human	High (predicted)	PCDHA12	PCDHA12	-2.673
hsa-miR-155-5p	miR-155-5p (miRNAs w/seed UAAUGCU)	7.076	TargetScan Human	Moderate (predicted)	PCDHB10	PCDHB10	-2.152
hsa-miR-155-5p	miR-155-5p (miRNAs w/seed UAAUGCU)	7.076	TargetScan Human	High (predicted)	PLD5	PLD5	-3.908
hsa-miR-155-5p	miR-155-5p (miRNAs w/seed UAAUGCU)	7.076	TargetScan Human	Moderate (predicted)	PLN	PLN	-2.141	Cardiac β-adrenergic Signaling,Nitric Oxide Signaling in the Cardiovascular System,Protein Kinase A Signaling
hsa-miR-155-5p	miR-155-5p (miRNAs w/seed UAAUGCU)	7.076	TarBase	Experimentally Observed	PPL	PPL	-2.674
hsa-miR-155-5p	miR-155-5p (miRNAs w/seed UAAUGCU)	7.076	TargetScan Human	High (predicted)	PURB	PURB	-2.082
hsa-miR-155-5p	miR-155-5p (miRNAs w/seed UAAUGCU)	7.076	TargetScan Human	Moderate (predicted)	RBP2	RBP2	-5.358	Acute Phase Response Signaling,RAR Activation,Retinoate Biosynthesis I,Retinoate Biosynthesis II,Retinol Biosynthesis,The Visual Cycle
hsa-miR-155-5p	miR-155-5p (miRNAs w/seed UAAUGCU)	7.076	TarBase,TargetScan Human	Experimentally Observed,High (predicted)	RCOR1	RCOR1	-2.258	Huntington's Disease Signaling
hsa-miR-155-5p	miR-155-5p (miRNAs w/seed UAAUGCU)	7.076	TargetScan Human	High (predicted)	RORA	RORA	-3.222	Melatonin Signaling
hsa-miR-155-5p	miR-155-5p (miRNAs w/seed UAAUGCU)	7.076	TargetScan Human	High (predicted)	RREB1	RREB1	-2.507
hsa-miR-155-5p	miR-155-5p (miRNAs w/seed UAAUGCU)	7.076	Ingenuity Expert Findings,TargetScan Human	Experimentally Observed,High (predicted)	SATB1	SATB1	-2.458
hsa-miR-155-5p	miR-155-5p (miRNAs w/seed UAAUGCU)	7.076	TargetScan Human	High (predicted)	SERTAD2	SERTAD2	-2.328
hsa-miR-155-5p	miR-155-5p (miRNAs w/seed UAAUGCU)	7.076	TargetScan Human	High (predicted)	SH3PXD2A	SH3PXD2A	-2.307
hsa-miR-155-5p	miR-155-5p (miRNAs w/seed UAAUGCU)	7.076	TargetScan Human	High (predicted)	SHANK2	SHANK2	-5.574	Axonal Guidance Signaling
hsa-miR-155-5p	miR-155-5p (miRNAs w/seed UAAUGCU)	7.076	TarBase	Experimentally Observed	SLC30A1	SLC30A1	-2.856
hsa-miR-155-5p	miR-155-5p (miRNAs w/seed UAAUGCU)	7.076	TargetScan Human	Moderate (predicted)	SPIN2A	SPIN2A/SPIN2B	-2.299
hsa-miR-155-5p	miR-155-5p (miRNAs w/seed UAAUGCU)	7.076	Ingenuity Expert Findings,TarBase,TargetScan Human,miRecords	Experimentally Observed,High (predicted)	TP53INP1	TP53INP1	-4.34	p53 Signaling
hsa-miR-155-5p	miR-155-5p (miRNAs w/seed UAAUGCU)	7.076	TargetScan Human	High (predicted)	AF178030.2	TRPS1	-2.658
hsa-miR-155-5p	miR-155-5p (miRNAs w/seed UAAUGCU)	7.076	TargetScan Human	Moderate (predicted)	TSSK1B	TSSK1B	-2.057
hsa-miR-155-5p	miR-155-5p (miRNAs w/seed UAAUGCU)	7.076	TargetScan Human	High (predicted)	WNK1	WNK1	-2.084	ERK5 Signaling
hsa-miR-155-5p	miR-155-5p (miRNAs w/seed UAAUGCU)	7.076	TargetScan Human	High (predicted)	ZNF431	ZNF431	-2.104
hsa-miR-155-5p	miR-155-5p (miRNAs w/seed UAAUGCU)	7.076	TargetScan Human	High (predicted)	ZNF703	ZNF703	-2.963
hsa-miR-155-5p	miR-155-5p (miRNAs w/seed UAAUGCU)	7.076	TargetScan Human	Moderate (predicted)	ZNF83	ZNF83	-2.293
hsa-miR-33b-3p	miR-515-3p (and other miRNAs w/seed AGUGCCU)	6.069	TargetScan Human	Moderate (predicted)	AKAP13	AKAP13	-2.023	cAMP-mediated signaling,Cardiac β-adrenergic Signaling,Protein Kinase A Signaling
hsa-miR-33b-3p	miR-515-3p (and other miRNAs w/seed AGUGCCU)	6.069	TargetScan Human	Moderate (predicted)	ALDH1A3	ALDH1A3	-2.088	Aryl Hydrocarbon Receptor Signaling,Dopamine Degradation,Ethanol Degradation II,Ethanol Degradation IV,Fatty Acid α-oxidation,Histamine Degradation,LPS/IL-1 Mediated Inhibition of RXR Function,Noradrenaline and Adrenaline Degradation,Oxidative Ethanol Degradation III,Putrescine Degradation III,RAR Activation,Retinoate Biosynthesis I,Serotonin Degradation,Tryptophan Degradation X (Mammalian, via T…
hsa-miR-33b-3p	miR-515-3p (and other miRNAs w/seed AGUGCCU)	6.069	TargetScan Human	Moderate (predicted)	ANK3	ANK3	-2.38
hsa-miR-33b-3p	miR-515-3p (and other miRNAs w/seed AGUGCCU)	6.069	TargetScan Human	Moderate (predicted)	AQP9	AQP9	-9.37	eNOS Signaling
hsa-miR-33b-3p	miR-515-3p (and other miRNAs w/seed AGUGCCU)	6.069	TargetScan Human	Moderate (predicted)	AVPI1	AVPI1	-2.029
hsa-miR-33b-3p	miR-515-3p (and other miRNAs w/seed AGUGCCU)	6.069	Ingenuity Expert Findings	Experimentally Observed	BTG1	BTG1	-2.005	Cell Cycle Regulation by BTG Family Proteins
hsa-miR-33b-3p	miR-515-3p (and other miRNAs w/seed AGUGCCU)	6.069	TargetScan Human	Moderate (predicted)	C15orf52	C15orf52	-4.238
hsa-miR-33b-3p	miR-515-3p (and other miRNAs w/seed AGUGCCU)	6.069	TargetScan Human	Moderate (predicted)	CCL22	CCL22	-4.552	Agranulocyte Adhesion and Diapedesis,Granulocyte Adhesion and Diapedesis
hsa-miR-33b-3p	miR-515-3p (and other miRNAs w/seed AGUGCCU)	6.069	TargetScan Human	Moderate (predicted)	CDKN1A	CDKN1A	-2.561	AMPK Signaling,Antiproliferative Role of Somatostatin Receptor 2,Aryl Hydrocarbon Receptor Signaling,ATM Signaling,Bladder Cancer Signaling,Breast Cancer Regulation by Stathmin1,Cell Cycle: G1/S Checkpoint Regulation,Cell Cycle: G2/M DNA Damage Checkpoint Regulation,Chronic Myeloid Leukemia Signaling,Cyclins and Cell Cycle Regulation,Estrogen-mediated S-phase Entry,GADD45 Signaling,Glioblastoma M…
hsa-miR-33b-3p	miR-515-3p (and other miRNAs w/seed AGUGCCU)	6.069	TargetScan Human	High (predicted)	CXCR1	CXCR1	-2.918	Agranulocyte Adhesion and Diapedesis,IL-8 Signaling
hsa-miR-33b-3p	miR-515-3p (and other miRNAs w/seed AGUGCCU)	6.069	TargetScan Human	Moderate (predicted)	DOCK3	DOCK3	-2.189	PEDF Signaling
hsa-miR-33b-3p	miR-515-3p (and other miRNAs w/seed AGUGCCU)	6.069	TargetScan Human	Moderate (predicted)	DSC2	DSC2	-6.465
hsa-miR-33b-3p	miR-515-3p (and other miRNAs w/seed AGUGCCU)	6.069	TargetScan Human	Moderate (predicted)	DSG4	DSG4	-7.034
hsa-miR-33b-3p	miR-515-3p (and other miRNAs w/seed AGUGCCU)	6.069	TargetScan Human	Moderate (predicted)	ELF5	ELF5	-2.591	ERK/MAPK Signaling,HGF Signaling,Telomerase Signaling
hsa-miR-33b-3p	miR-515-3p (and other miRNAs w/seed AGUGCCU)	6.069	TargetScan Human	Moderate (predicted)	FAM83A	FAM83A	-2.211
hsa-miR-33b-3p	miR-515-3p (and other miRNAs w/seed AGUGCCU)	6.069	TargetScan Human	High (predicted)	FEZF1	FEZF1	-2.511
hsa-miR-33b-3p	miR-515-3p (and other miRNAs w/seed AGUGCCU)	6.069	TargetScan Human	Moderate (predicted)	GCNT4	GCNT4	-3.262
hsa-miR-33b-3p	miR-515-3p (and other miRNAs w/seed AGUGCCU)	6.069	TargetScan Human	Moderate (predicted)	KCNJ13	KCNJ13	-2.344
hsa-miR-33b-3p	miR-515-3p (and other miRNAs w/seed AGUGCCU)	6.069	TargetScan Human	Moderate (predicted)	KLK10	KLK10	-4.641
hsa-miR-33b-3p	miR-515-3p (and other miRNAs w/seed AGUGCCU)	6.069	TargetScan Human	Moderate (predicted)	LCE3D	LCE3D	-495.445
hsa-miR-33b-3p	miR-515-3p (and other miRNAs w/seed AGUGCCU)	6.069	TargetScan Human	Moderate (predicted)	LCE3E	LCE3E	-242.044
hsa-miR-33b-3p	miR-515-3p (and other miRNAs w/seed AGUGCCU)	6.069	TargetScan Human	Moderate (predicted)	LMO7	LMO7	-2.314	Epithelial Adherens Junction Signaling
hsa-miR-33b-3p	miR-515-3p (and other miRNAs w/seed AGUGCCU)	6.069	TargetScan Human	Moderate (predicted)	AC096574.5	LRRFIP1	-3.036
hsa-miR-33b-3p	miR-515-3p (and other miRNAs w/seed AGUGCCU)	6.069	TargetScan Human	Moderate (predicted)	MAST4	MAST4	-2.547
hsa-miR-33b-3p	miR-515-3p (and other miRNAs w/seed AGUGCCU)	6.069	TargetScan Human	Moderate (predicted)	MXD1	MXD1	-6.478	Polyamine Regulation in Colon Cancer,VDR/RXR Activation
hsa-miR-33b-3p	miR-515-3p (and other miRNAs w/seed AGUGCCU)	6.069	TargetScan Human	Moderate (predicted)	NPAS2	NPAS2	-3.725
hsa-miR-33b-3p	miR-515-3p (and other miRNAs w/seed AGUGCCU)	6.069	TargetScan Human	Moderate (predicted)	PLN	PLN	-2.141	Cardiac β-adrenergic Signaling,Nitric Oxide Signaling in the Cardiovascular System,Protein Kinase A Signaling
hsa-miR-33b-3p	miR-515-3p (and other miRNAs w/seed AGUGCCU)	6.069	TargetScan Human	Moderate (predicted)	PNLIPRP3	PNLIPRP3	-3.2	Retinol Biosynthesis,Triacylglycerol Degradation
hsa-miR-33b-3p	miR-515-3p (and other miRNAs w/seed AGUGCCU)	6.069	TargetScan Human	Moderate (predicted)	POF1B	POF1B	-2.195
hsa-miR-33b-3p	miR-515-3p (and other miRNAs w/seed AGUGCCU)	6.069	TargetScan Human	Moderate (predicted)	PPARD	PPARD	-2.991	PPAR Signaling,VDR/RXR Activation,Wnt/β-catenin Signaling
hsa-miR-33b-3p	miR-515-3p (and other miRNAs w/seed AGUGCCU)	6.069	TargetScan Human	Moderate (predicted)	PRR15L	PRR15L	-2.885
hsa-miR-33b-3p	miR-515-3p (and other miRNAs w/seed AGUGCCU)	6.069	TargetScan Human	Moderate (predicted)	RORA	RORA	-3.222	Melatonin Signaling
hsa-miR-33b-3p	miR-515-3p (and other miRNAs w/seed AGUGCCU)	6.069	TargetScan Human	High (predicted)	SCARF1	SCARF1	-3.786
hsa-miR-33b-3p	miR-515-3p (and other miRNAs w/seed AGUGCCU)	6.069	TargetScan Human	Moderate (predicted)	SLC46A3	SLC46A3	-2.856
hsa-miR-33b-3p	miR-515-3p (and other miRNAs w/seed AGUGCCU)	6.069	TargetScan Human	Moderate (predicted)	SOX4	SOX4	-2.088	Wnt/β-catenin Signaling
hsa-miR-33b-3p	miR-515-3p (and other miRNAs w/seed AGUGCCU)	6.069	TargetScan Human	High (predicted)	TBC1D3F	TBC1D3 (includes others)	-3.845
hsa-miR-33b-3p	miR-515-3p (and other miRNAs w/seed AGUGCCU)	6.069	TargetScan Human	Moderate (predicted)	TGM5	TGM5	-16.071
hsa-miR-33b-3p	miR-515-3p (and other miRNAs w/seed AGUGCCU)	6.069	TargetScan Human	Moderate (predicted)	TIMP2	TIMP2	-2.491	Glioma Invasiveness Signaling,Hepatic Fibrosis / Hepatic Stellate Cell Activation,Inhibition of Matrix Metalloproteases,Leukocyte Extravasation Signaling
hsa-miR-33b-3p	miR-515-3p (and other miRNAs w/seed AGUGCCU)	6.069	TargetScan Human	High (predicted)	TMPRSS13	TMPRSS13	-17.84
hsa-miR-33b-3p	miR-515-3p (and other miRNAs w/seed AGUGCCU)	6.069	TargetScan Human	Moderate (predicted)	TOB1	TOB1	-3.762	Antiproliferative Role of TOB in T Cell Signaling,Regulation of IL-2 Expression in Activated and Anergic T Lymphocytes
hsa-miR-33b-3p	miR-515-3p (and other miRNAs w/seed AGUGCCU)	6.069	TargetScan Human	Moderate (predicted)	TP53INP1	TP53INP1	-4.34	p53 Signaling
hsa-miR-33b-3p	miR-515-3p (and other miRNAs w/seed AGUGCCU)	6.069	TargetScan Human	Moderate (predicted)	TRIM22	TRIM22	-2.45
hsa-miR-33b-3p	miR-515-3p (and other miRNAs w/seed AGUGCCU)	6.069	TargetScan Human	Moderate (predicted)	TSPAN1	TSPAN1	-2.06	Integrin Signaling
hsa-miR-33b-3p	miR-515-3p (and other miRNAs w/seed AGUGCCU)	6.069	TargetScan Human	Moderate (predicted)	WFDC12	WFDC12	-413.688
hsa-miR-33b-3p	miR-515-3p (and other miRNAs w/seed AGUGCCU)	6.069	TargetScan Human	Moderate (predicted)	ZBTB20	ZBTB20	-2.022
hsa-miR-33b-3p	miR-515-3p (and other miRNAs w/seed AGUGCCU)	6.069	TargetScan Human	Moderate (predicted)	ZNF185	ZNF185	-4.64
hsa-miR-4435	miR-4435 (miRNAs w/seed UGGCCAG)	5.587	TargetScan Human	Moderate (predicted)	A2ML1	A2ML1	-17.623
hsa-miR-4435	miR-4435 (miRNAs w/seed UGGCCAG)	5.587	TargetScan Human	Moderate (predicted)	ABL2	ABL2	-2.373	PDGF Signaling,RhoA Signaling
hsa-miR-4435	miR-4435 (miRNAs w/seed UGGCCAG)	5.587	TargetScan Human	Moderate (predicted)	ABLIM3	ABLIM3	-2.872	Axonal Guidance Signaling,Netrin Signaling
hsa-miR-4435	miR-4435 (miRNAs w/seed UGGCCAG)	5.587	TargetScan Human	Moderate (predicted)	AGXT	AGXT	-2.563	Glycine Biosynthesis III
hsa-miR-4435	miR-4435 (miRNAs w/seed UGGCCAG)	5.587	TargetScan Human	Moderate (predicted)	AKAP13	AKAP13	-2.023	cAMP-mediated signaling,Cardiac β-adrenergic Signaling,Protein Kinase A Signaling
hsa-miR-4435	miR-4435 (miRNAs w/seed UGGCCAG)	5.587	TargetScan Human	High (predicted)	BMP2	BMP2	-2.655	Adipogenesis pathway,Axonal Guidance Signaling,Basal Cell Carcinoma Signaling,BMP signaling pathway,Cardiomyocyte Differentiation via BMP Receptors,Factors Promoting Cardiogenesis in Vertebrates,Human Embryonic Stem Cell Pluripotency,ILK Signaling,Molecular Mechanisms of Cancer,NF-κB Signaling,RAR Activation,Retinoate Biosynthesis I,Role of NANOG in Mammalian Embryonic Stem Cell Pluripotency,Role…
hsa-miR-4435	miR-4435 (miRNAs w/seed UGGCCAG)	5.587	TargetScan Human	Moderate (predicted)	BMPR2	BMPR2	-2.013	Adipogenesis pathway,BMP signaling pathway,Cardiomyocyte Differentiation via BMP Receptors,Epithelial Adherens Junction Signaling,Factors Promoting Cardiogenesis in Vertebrates,Human Embryonic Stem Cell Pluripotency,Molecular Mechanisms of Cancer,Mouse Embryonic Stem Cell Pluripotency,NF-κB Signaling,PPARα/RXRα Activation,PTEN Signaling,Role of NANOG in Mammalian Embryonic Stem Cell Pluripotency,…
hsa-miR-4435	miR-4435 (miRNAs w/seed UGGCCAG)	5.587	TargetScan Human	High (predicted)	C1orf116	C1orf116	-2.282
hsa-miR-4435	miR-4435 (miRNAs w/seed UGGCCAG)	5.587	TargetScan Human	High (predicted)	C22orf23	C22orf23	-2.096
hsa-miR-4435	miR-4435 (miRNAs w/seed UGGCCAG)	5.587	TargetScan Human	Moderate (predicted)	CAMK1D	CAMK1D	-2.515	Breast Cancer Regulation by Stathmin1,Calcium Signaling,cAMP-mediated signaling,Chemokine Signaling,Glioma Signaling,Neuropathic Pain Signaling In Dorsal Horn Neurons,Role of NFAT in Cardiac Hypertrophy,Thrombin Signaling,Xenobiotic Metabolism Signaling
hsa-miR-4435	miR-4435 (miRNAs w/seed UGGCCAG)	5.587	TargetScan Human	High (predicted)	CAMK1G	CAMK1G	-3.039	Breast Cancer Regulation by Stathmin1,Calcium Signaling,cAMP-mediated signaling,Chemokine Signaling,Glioma Signaling,Neuropathic Pain Signaling In Dorsal Horn Neurons,Role of NFAT in Cardiac Hypertrophy,Thrombin Signaling,Xenobiotic Metabolism Signaling
hsa-miR-4435	miR-4435 (miRNAs w/seed UGGCCAG)	5.587	TargetScan Human	Moderate (predicted)	KIAA1199	CEMIP	-2.961	Chondroitin Sulfate Degradation (Metazoa),Dermatan Sulfate Degradation (Metazoa)
hsa-miR-4435	miR-4435 (miRNAs w/seed UGGCCAG)	5.587	TargetScan Human	High (predicted),Moderate (predicted)	CFLAR	CFLAR	-2.457	Death Receptor Signaling,Molecular Mechanisms of Cancer,PEDF Signaling,Retinoic acid Mediated Apoptosis Signaling
hsa-miR-4435	miR-4435 (miRNAs w/seed UGGCCAG)	5.587	TargetScan Human	Moderate (predicted)	CGNL1	CGNL1	-4.185
hsa-miR-4435	miR-4435 (miRNAs w/seed UGGCCAG)	5.587	TargetScan Human	Moderate (predicted)	CNFN	CNFN	-357.64
hsa-miR-4435	miR-4435 (miRNAs w/seed UGGCCAG)	5.587	TargetScan Human	Moderate (predicted)	CRTAM	CRTAM	-4.273
hsa-miR-4435	miR-4435 (miRNAs w/seed UGGCCAG)	5.587	TargetScan Human	Moderate (predicted)	CXCR1	CXCR1	-2.918	Agranulocyte Adhesion and Diapedesis,IL-8 Signaling
hsa-miR-4435	miR-4435 (miRNAs w/seed UGGCCAG)	5.587	TargetScan Human	High (predicted)	DCDC2B	DCDC2B	-2.016
hsa-miR-4435	miR-4435 (miRNAs w/seed UGGCCAG)	5.587	TargetScan Human	Moderate (predicted)	EDA2R	EDA2R	-2.285
hsa-miR-4435	miR-4435 (miRNAs w/seed UGGCCAG)	5.587	TargetScan Human	Moderate (predicted)	ELMOD1	ELMOD1	-2.432
hsa-miR-4435	miR-4435 (miRNAs w/seed UGGCCAG)	5.587	TargetScan Human	High (predicted)	EPS8L2	EPS8L2	-2.473
hsa-miR-4435	miR-4435 (miRNAs w/seed UGGCCAG)	5.587	TargetScan Human	Moderate (predicted)	ERBB3	ERBB3	-2.359	3-phosphoinositide Biosynthesis,Agrin Interactions at Neuromuscular Junction,ErbB Signaling,ErbB2-ErbB3 Signaling,HER-2 Signaling in Breast Cancer,Neuregulin Signaling,Superpathway of Inositol Phosphate Compounds
hsa-miR-4435	miR-4435 (miRNAs w/seed UGGCCAG)	5.587	TargetScan Human	Moderate (predicted)	ESYT3	ESYT3	-2.719
hsa-miR-4435	miR-4435 (miRNAs w/seed UGGCCAG)	5.587	TargetScan Human	Moderate (predicted)	FAM184B	FAM184B	-2.133
hsa-miR-4435	miR-4435 (miRNAs w/seed UGGCCAG)	5.587	TargetScan Human	High (predicted)	FGD3	FGD3	-4.821	Actin Cytoskeleton Signaling,Cdc42 Signaling
hsa-miR-4435	miR-4435 (miRNAs w/seed UGGCCAG)	5.587	TargetScan Human	Moderate (predicted)	FLRT2	FLRT2	-2.566
hsa-miR-4435	miR-4435 (miRNAs w/seed UGGCCAG)	5.587	TargetScan Human	Moderate (predicted)	FYCO1	FYCO1	-2.147
hsa-miR-4435	miR-4435 (miRNAs w/seed UGGCCAG)	5.587	TargetScan Human	Moderate (predicted)	GDPD1	GDPD1	-2.02
hsa-miR-4435	miR-4435 (miRNAs w/seed UGGCCAG)	5.587	TargetScan Human	Moderate (predicted)	GJB4	GJB4	-2.621
hsa-miR-4435	miR-4435 (miRNAs w/seed UGGCCAG)	5.587	TargetScan Human	Moderate (predicted)	GLTP	GLTP	-5.816
hsa-miR-4435	miR-4435 (miRNAs w/seed UGGCCAG)	5.587	TargetScan Human	Moderate (predicted)	GPR35	GPR35	-2.646
hsa-miR-4435	miR-4435 (miRNAs w/seed UGGCCAG)	5.587	TargetScan Human	Moderate (predicted)	GPR82	GPR82	-2.37
hsa-miR-4435	miR-4435 (miRNAs w/seed UGGCCAG)	5.587	TargetScan Human	Moderate (predicted)	HAS3	HAS3	-2.182
hsa-miR-4435	miR-4435 (miRNAs w/seed UGGCCAG)	5.587	TargetScan Human	Moderate (predicted)	IDS	IDS	-2.497	Dermatan Sulfate Degradation (Metazoa)
hsa-miR-4435	miR-4435 (miRNAs w/seed UGGCCAG)	5.587	TargetScan Human	Moderate (predicted)	IQSEC2	IQSEC2	-2.55
hsa-miR-4435	miR-4435 (miRNAs w/seed UGGCCAG)	5.587	TargetScan Human	Moderate (predicted)	KCTD21	KCTD21	-2.279
hsa-miR-4435	miR-4435 (miRNAs w/seed UGGCCAG)	5.587	TargetScan Human	Moderate (predicted)	KLK10	KLK10	-4.641
hsa-miR-4435	miR-4435 (miRNAs w/seed UGGCCAG)	5.587	TargetScan Human	Moderate (predicted)	KLK11	KLK11	-19.149
hsa-miR-4435	miR-4435 (miRNAs w/seed UGGCCAG)	5.587	TargetScan Human	Moderate (predicted)	KRT80	KRT80	-13.305
hsa-miR-4435	miR-4435 (miRNAs w/seed UGGCCAG)	5.587	TargetScan Human	Moderate (predicted)	LYPD5	LYPD5	-15.783
hsa-miR-4435	miR-4435 (miRNAs w/seed UGGCCAG)	5.587	TargetScan Human	Moderate (predicted)	MYBPHL	MYBPHL	-7.616
hsa-miR-4435	miR-4435 (miRNAs w/seed UGGCCAG)	5.587	TargetScan Human	Moderate (predicted)	MYOC	MYOC	-2.534
hsa-miR-4435	miR-4435 (miRNAs w/seed UGGCCAG)	5.587	TargetScan Human	High (predicted)	NKPD1	NKPD1	-4.784
hsa-miR-4435	miR-4435 (miRNAs w/seed UGGCCAG)	5.587	TargetScan Human	High (predicted)	OTUB2	OTUB2	-2.25
hsa-miR-4435	miR-4435 (miRNAs w/seed UGGCCAG)	5.587	TargetScan Human	Moderate (predicted)	PARK2	PARK2	-3.145	Mitochondrial Dysfunction,Parkinson's Signaling,Protein Ubiquitination Pathway
hsa-miR-4435	miR-4435 (miRNAs w/seed UGGCCAG)	5.587	TargetScan Human	Moderate (predicted)	PCDHB3	PCDHB3	-5.577
hsa-miR-4435	miR-4435 (miRNAs w/seed UGGCCAG)	5.587	TargetScan Human	Moderate (predicted)	PDE4C	PDE4C	-2.192	cAMP-mediated signaling,Cardiac β-adrenergic Signaling,Cellular Effects of Sildenafil (Viagra),G-Protein Coupled Receptor Signaling,Gustation Pathway,Protein Kinase A Signaling,Relaxin Signaling,Sperm Motility,tRNA Splicing
hsa-miR-4435	miR-4435 (miRNAs w/seed UGGCCAG)	5.587	TargetScan Human	High (predicted)	PHACTR4	PHACTR4	-2.285
hsa-miR-4435	miR-4435 (miRNAs w/seed UGGCCAG)	5.587	TargetScan Human	Moderate (predicted)	PLBD2	PLBD2	-2.57
hsa-miR-4435	miR-4435 (miRNAs w/seed UGGCCAG)	5.587	TargetScan Human	Moderate (predicted)	POM121C	POM121/POM121C	-2.365
hsa-miR-4435	miR-4435 (miRNAs w/seed UGGCCAG)	5.587	TargetScan Human	Moderate (predicted)	PPARD	PPARD	-2.991	PPAR Signaling,VDR/RXR Activation,Wnt/β-catenin Signaling
hsa-miR-4435	miR-4435 (miRNAs w/seed UGGCCAG)	5.587	TargetScan Human	Moderate (predicted)	PPP2R2C	PPP2R2C	-6.788	AMPK Signaling,Breast Cancer Regulation by Stathmin1,Cardiac β-adrenergic Signaling,CDK5 Signaling,Cell Cycle Regulation by BTG Family Proteins,Ceramide Signaling,CTLA4 Signaling in Cytotoxic T Lymphocytes,Cyclins and Cell Cycle Regulation,Dopamine Receptor Signaling,Dopamine-DARPP32 Feedback in cAMP Signaling,ERK/MAPK Signaling,HIPPO signaling,ILK Signaling,Mitotic Roles of Polo-Like Kinase,mTOR…
hsa-miR-4435	miR-4435 (miRNAs w/seed UGGCCAG)	5.587	TargetScan Human	Moderate (predicted)	RNF222	RNF222	-41.737
hsa-miR-4435	miR-4435 (miRNAs w/seed UGGCCAG)	5.587	TargetScan Human	Moderate (predicted)	RSAD2	RSAD2	-2.78	Role of Lipids/Lipid Rafts in the Pathogenesis of Influenza
hsa-miR-4435	miR-4435 (miRNAs w/seed UGGCCAG)	5.587	TargetScan Human	Moderate (predicted)	SCNN1B	SCNN1B	-134.902	Aldosterone Signaling in Epithelial Cells,Gustation Pathway,Insulin Receptor Signaling
hsa-miR-4435	miR-4435 (miRNAs w/seed UGGCCAG)	5.587	TargetScan Human	Moderate (predicted)	SHANK2	SHANK2	-5.574	Axonal Guidance Signaling
hsa-miR-4435	miR-4435 (miRNAs w/seed UGGCCAG)	5.587	TargetScan Human	Moderate (predicted)	SLC26A1	SLC26A1	-2.077
hsa-miR-4435	miR-4435 (miRNAs w/seed UGGCCAG)	5.587	TargetScan Human	Moderate (predicted)	SLC5A10	SLC5A10	-2.256
hsa-miR-4435	miR-4435 (miRNAs w/seed UGGCCAG)	5.587	TargetScan Human	Moderate (predicted)	SOX4	SOX4	-2.088	Wnt/β-catenin Signaling
hsa-miR-4435	miR-4435 (miRNAs w/seed UGGCCAG)	5.587	TargetScan Human	Moderate (predicted)	TAGLN	TAGLN	-2.815
hsa-miR-4435	miR-4435 (miRNAs w/seed UGGCCAG)	5.587	TargetScan Human	High (predicted),Moderate (predicted)	TCF7	TCF7	-2.021	Adipogenesis pathway,PEDF Signaling,Prolactin Signaling
hsa-miR-4435	miR-4435 (miRNAs w/seed UGGCCAG)	5.587	TargetScan Human	Moderate (predicted)	TFAP2A	TFAP2A	-2.435
hsa-miR-4435	miR-4435 (miRNAs w/seed UGGCCAG)	5.587	TargetScan Human	Moderate (predicted)	TMEM132B	TMEM132B	-2.898
hsa-miR-4435	miR-4435 (miRNAs w/seed UGGCCAG)	5.587	TargetScan Human	High (predicted)	TMEM213	TMEM213	-2.317
hsa-miR-4435	miR-4435 (miRNAs w/seed UGGCCAG)	5.587	TargetScan Human	High (predicted)	TMPRSS13	TMPRSS13	-17.84
hsa-miR-4435	miR-4435 (miRNAs w/seed UGGCCAG)	5.587	TargetScan Human	Moderate (predicted)	TNFAIP8L3	TNFAIP8L3	-3.587
hsa-miR-4435	miR-4435 (miRNAs w/seed UGGCCAG)	5.587	TargetScan Human	Moderate (predicted)	TOM1	TOM1	-3.057
hsa-miR-4435	miR-4435 (miRNAs w/seed UGGCCAG)	5.587	TargetScan Human	Moderate (predicted)	TOM1L2	TOM1L2	-2.095
hsa-miR-4435	miR-4435 (miRNAs w/seed UGGCCAG)	5.587	TargetScan Human	Moderate (predicted)	AF178030.2	TRPS1	-2.658
hsa-miR-4435	miR-4435 (miRNAs w/seed UGGCCAG)	5.587	TargetScan Human	Moderate (predicted)	UPK1B	UPK1B	-2.628
hsa-miR-4435	miR-4435 (miRNAs w/seed UGGCCAG)	5.587	TargetScan Human	Moderate (predicted)	XYLT1	XYLT1	-2.471	Chondroitin Sulfate Biosynthesis,Dermatan Sulfate Biosynthesis,Glycoaminoglycan-protein Linkage Region Biosynthesis,Heparan Sulfate Biosynthesis
hsa-miR-4435	miR-4435 (miRNAs w/seed UGGCCAG)	5.587	TargetScan Human	Moderate (predicted)	ZNF426	ZNF426	-2.245
hsa-miR-4435	miR-4435 (miRNAs w/seed UGGCCAG)	5.587	TargetScan Human	High (predicted)	ZNF431	ZNF431	-2.104
hsa-miR-4435	miR-4435 (miRNAs w/seed UGGCCAG)	5.587	TargetScan Human	Moderate (predicted)	ZNF491	ZNF491	-2.46
hsa-miR-4435	miR-4435 (miRNAs w/seed UGGCCAG)	5.587	TargetScan Human	High (predicted)	ZNF841	ZNF841	-4.626
hsa-miR-195-5p	miR-16-5p (and other miRNAs w/seed AGCAGCA)	5.561	TargetScan Human	High (predicted)	AATK	AATK	-2.124
hsa-miR-195-5p	miR-16-5p (and other miRNAs w/seed AGCAGCA)	5.561	TargetScan Human	High (predicted)	ABCG4	ABCG4	-3.689	LXR/RXR Activation
hsa-miR-195-5p	miR-16-5p (and other miRNAs w/seed AGCAGCA)	5.561	TargetScan Human	High (predicted)	ABL2	ABL2	-2.373	PDGF Signaling,RhoA Signaling
hsa-miR-195-5p	miR-16-5p (and other miRNAs w/seed AGCAGCA)	5.561	TargetScan Human	Moderate (predicted)	ADAM12	ADAM12	-2.125	Axonal Guidance Signaling,Inhibition of Matrix Metalloproteases
hsa-miR-195-5p	miR-16-5p (and other miRNAs w/seed AGCAGCA)	5.561	TargetScan Human	High (predicted)	ADAMTS1	ADAMTS1	-2.254	Axonal Guidance Signaling
hsa-miR-195-5p	miR-16-5p (and other miRNAs w/seed AGCAGCA)	5.561	TargetScan Human	High (predicted)	LPHN2	ADGRL2	-4.512
hsa-miR-195-5p	miR-16-5p (and other miRNAs w/seed AGCAGCA)	5.561	TargetScan Human	High (predicted)	AHNAK2	AHNAK2	-3.497
hsa-miR-195-5p	miR-16-5p (and other miRNAs w/seed AGCAGCA)	5.561	TargetScan Human	Moderate (predicted)	ALDH1A3	ALDH1A3	-2.088	Aryl Hydrocarbon Receptor Signaling,Dopamine Degradation,Ethanol Degradation II,Ethanol Degradation IV,Fatty Acid α-oxidation,Histamine Degradation,LPS/IL-1 Mediated Inhibition of RXR Function,Noradrenaline and Adrenaline Degradation,Oxidative Ethanol Degradation III,Putrescine Degradation III,RAR Activation,Retinoate Biosynthesis I,Serotonin Degradation,Tryptophan Degradation X (Mammalian, via T…
hsa-miR-195-5p	miR-16-5p (and other miRNAs w/seed AGCAGCA)	5.561	TargetScan Human	High (predicted)	AQP11	AQP11	-2.011
hsa-miR-195-5p	miR-16-5p (and other miRNAs w/seed AGCAGCA)	5.561	TargetScan Human	High (predicted)	ARHGAP32	ARHGAP32	-3.857
hsa-miR-195-5p	miR-16-5p (and other miRNAs w/seed AGCAGCA)	5.561	TargetScan Human	High (predicted)	ATXN2	ATXN2	-2.008
hsa-miR-195-5p	miR-16-5p (and other miRNAs w/seed AGCAGCA)	5.561	TargetScan Human	High (predicted)	BCL9L	BCL9L	-3.734
hsa-miR-195-5p	miR-16-5p (and other miRNAs w/seed AGCAGCA)	5.561	TargetScan Human	Moderate (predicted)	BEST1	BEST1	-3.414
hsa-miR-195-5p	miR-16-5p (and other miRNAs w/seed AGCAGCA)	5.561	TargetScan Human	High (predicted)	BTG2	BTG2	-2.123	Cell Cycle Regulation by BTG Family Proteins
hsa-miR-195-5p	miR-16-5p (and other miRNAs w/seed AGCAGCA)	5.561	TargetScan Human	Moderate (predicted)	C5orf47	C5orf47	-5.085
hsa-miR-195-5p	miR-16-5p (and other miRNAs w/seed AGCAGCA)	5.561	TargetScan Human	Moderate (predicted)	CA2	CA2	-2.029
hsa-miR-195-5p	miR-16-5p (and other miRNAs w/seed AGCAGCA)	5.561	TargetScan Human	High (predicted),Moderate (predicted)	CASZ1	CASZ1	-6.678
hsa-miR-195-5p	miR-16-5p (and other miRNAs w/seed AGCAGCA)	5.561	TargetScan Human	High (predicted)	CDK5R1	CDK5R1	-2.107	Amyloid Processing,CDK5 Signaling,Huntington's Disease Signaling,Neuregulin Signaling,Rac Signaling,Reelin Signaling in Neurons
hsa-miR-195-5p	miR-16-5p (and other miRNAs w/seed AGCAGCA)	5.561	TargetScan Human	Moderate (predicted)	CDX2	CDX2	-5.145	Role of NANOG in Mammalian Embryonic Stem Cell Pluripotency,Role of Oct4 in Mammalian Embryonic Stem Cell Pluripotency,Transcriptional Regulatory Network in Embryonic Stem Cells
hsa-miR-195-5p	miR-16-5p (and other miRNAs w/seed AGCAGCA)	5.561	TargetScan Human	Moderate (predicted)	CEACAM6	CEACAM6	-87.66
hsa-miR-195-5p	miR-16-5p (and other miRNAs w/seed AGCAGCA)	5.561	TargetScan Human	Moderate (predicted)	CELF3	CELF3	-3.041
hsa-miR-195-5p	miR-16-5p (and other miRNAs w/seed AGCAGCA)	5.561	TargetScan Human	High (predicted)	CLCN5	CLCN5	-2.262
hsa-miR-195-5p	miR-16-5p (and other miRNAs w/seed AGCAGCA)	5.561	TargetScan Human	High (predicted)	CLDN2	CLDN2	-2.011	Agranulocyte Adhesion and Diapedesis,Granulocyte Adhesion and Diapedesis,Leukocyte Extravasation Signaling,Sertoli Cell-Sertoli Cell Junction Signaling,Tight Junction Signaling
hsa-miR-195-5p	miR-16-5p (and other miRNAs w/seed AGCAGCA)	5.561	TargetScan Human	High (predicted)	CNTN3	CNTN3	-2.65
hsa-miR-195-5p	miR-16-5p (and other miRNAs w/seed AGCAGCA)	5.561	TargetScan Human	High (predicted)	CPEB2	CPEB2	-2.677
hsa-miR-195-5p	miR-16-5p (and other miRNAs w/seed AGCAGCA)	5.561	TargetScan Human	High (predicted)	CREBRF	CREBRF	-2.06
hsa-miR-195-5p	miR-16-5p (and other miRNAs w/seed AGCAGCA)	5.561	TargetScan Human	Moderate (predicted)	CRYM	CRYM	-3.075
hsa-miR-195-5p	miR-16-5p (and other miRNAs w/seed AGCAGCA)	5.561	TargetScan Human	Moderate (predicted)	CYP1B1	CYP1B1	-2.964	Acetone Degradation I (to Methylglyoxal),Aryl Hydrocarbon Receptor Signaling,Bupropion Degradation,Estrogen Biosynthesis,Melatonin Degradation I,Nicotine Degradation II,Nicotine Degradation III,Superpathway of Melatonin Degradation,Xenobiotic Metabolism Signaling
hsa-miR-195-5p	miR-16-5p (and other miRNAs w/seed AGCAGCA)	5.561	TargetScan Human	High (predicted)	DENND2C	DENND2C	-3.073
hsa-miR-195-5p	miR-16-5p (and other miRNAs w/seed AGCAGCA)	5.561	TargetScan Human	Moderate (predicted)	DUSP10	DUSP10	-3.082	3-phosphoinositide Biosynthesis,3-phosphoinositide Degradation,D-myo-inositol (1,4,5,6)-Tetrakisphosphate Biosynthesis,D-myo-inositol (3,4,5,6)-tetrakisphosphate Biosynthesis,D-myo-inositol-5-phosphate Metabolism,p38 MAPK Signaling,Protein Kinase A Signaling,SAPK/JNK Signaling,Superpathway of Inositol Phosphate Compounds
hsa-miR-195-5p	miR-16-5p (and other miRNAs w/seed AGCAGCA)	5.561	TargetScan Human	High (predicted)	EDAR	EDAR	-4.645
hsa-miR-195-5p	miR-16-5p (and other miRNAs w/seed AGCAGCA)	5.561	TargetScan Human	High (predicted)	ELMOD1	ELMOD1	-2.432
hsa-miR-195-5p	miR-16-5p (and other miRNAs w/seed AGCAGCA)	5.561	TargetScan Human	High (predicted)	FAM189B	FAM189B	-2.163
hsa-miR-195-5p	miR-16-5p (and other miRNAs w/seed AGCAGCA)	5.561	TargetScan Human	High (predicted)	FAM196A	FAM196A	-2.606
hsa-miR-195-5p	miR-16-5p (and other miRNAs w/seed AGCAGCA)	5.561	TargetScan Human	Moderate (predicted)	FAM65C	FAM65C	-2.23
hsa-miR-195-5p	miR-16-5p (and other miRNAs w/seed AGCAGCA)	5.561	TargetScan Human	High (predicted)	FCHSD1	FCHSD1	-5.07
hsa-miR-195-5p	miR-16-5p (and other miRNAs w/seed AGCAGCA)	5.561	TargetScan Human	Moderate (predicted)	FLCN	FLCN	-2.177
hsa-miR-195-5p	miR-16-5p (and other miRNAs w/seed AGCAGCA)	5.561	TargetScan Human	High (predicted)	FOXO1	FOXO1	-2.166	14-3-3-mediated Signaling,Adipogenesis pathway,AMPK Signaling,Angiopoietin Signaling,B Cell Receptor Signaling,Cancer Drug Resistance By Drug Efflux,Cell Cycle: G1/S Checkpoint Regulation,Docosahexaenoic Acid (DHA) Signaling,ErbB Signaling,ErbB2-ErbB3 Signaling,FXR/RXR Activation,Glioblastoma Multiforme Signaling,HER-2 Signaling in Breast Cancer,Human Embryonic Stem Cell Pluripotency,IGF-1 Signal…
hsa-miR-195-5p	miR-16-5p (and other miRNAs w/seed AGCAGCA)	5.561	TargetScan Human	Moderate (predicted)	FRMPD1	FRMPD1	-4.453
hsa-miR-195-5p	miR-16-5p (and other miRNAs w/seed AGCAGCA)	5.561	TargetScan Human	High (predicted)	GABRE	GABRE	-3.68	GABA Receptor Signaling
hsa-miR-195-5p	miR-16-5p (and other miRNAs w/seed AGCAGCA)	5.561	TargetScan Human	High (predicted)	GAREM	GAREM1	-2.235
hsa-miR-195-5p	miR-16-5p (and other miRNAs w/seed AGCAGCA)	5.561	TargetScan Human	Moderate (predicted)	GDPD1	GDPD1	-2.02
hsa-miR-195-5p	miR-16-5p (and other miRNAs w/seed AGCAGCA)	5.561	TargetScan Human	High (predicted)	GLRX	GLRX	-3.004	Antioxidant Action of Vitamin C,Ascorbate Recycling (Cytosolic),Glutathione Redox Reactions II,Vitamin-C Transport
hsa-miR-195-5p	miR-16-5p (and other miRNAs w/seed AGCAGCA)	5.561	TargetScan Human	Moderate (predicted)	GOLGA6L3	GOLGA6L9 (includes others)	-2.815
hsa-miR-195-5p	miR-16-5p (and other miRNAs w/seed AGCAGCA)	5.561	TargetScan Human	High (predicted)	GSE1	GSE1	-3.365
hsa-miR-195-5p	miR-16-5p (and other miRNAs w/seed AGCAGCA)	5.561	TargetScan Human	High (predicted)	HECTD4	HECTD4	-2.492
hsa-miR-195-5p	miR-16-5p (and other miRNAs w/seed AGCAGCA)	5.561	TargetScan Human	High (predicted)	HEPHL1	HEPHL1	-3.097
hsa-miR-195-5p	miR-16-5p (and other miRNAs w/seed AGCAGCA)	5.561	TargetScan Human	High (predicted)	HIPK2	HIPK2	-3.223	Cell Cycle: G2/M DNA Damage Checkpoint Regulation,Molecular Mechanisms of Cancer,p53 Signaling
hsa-miR-195-5p	miR-16-5p (and other miRNAs w/seed AGCAGCA)	5.561	TarBase	Experimentally Observed	HMOX1	HMOX1	-17.56	Acute Phase Response Signaling,Antioxidant Action of Vitamin C,Choline Biosynthesis III,Endothelin-1 Signaling,Fcγ Receptor-mediated Phagocytosis in Macrophages and Monocytes,Gαq Signaling,Heme Degradation,IL-10 Signaling,IL-8 Signaling,mTOR Signaling,NRF2-mediated Oxidative Stress Response,Pancreatic Adenocarcinoma Signaling,Phospholipase C Signaling,Phospholipases,Xenobiotic Metabolism Signaling
hsa-miR-195-5p	miR-16-5p (and other miRNAs w/seed AGCAGCA)	5.561	TargetScan Human	High (predicted)	HOXC13	HOXC13	-2.963
hsa-miR-195-5p	miR-16-5p (and other miRNAs w/seed AGCAGCA)	5.561	TargetScan Human	High (predicted)	HR	HR	-3.366	VDR/RXR Activation
hsa-miR-195-5p	miR-16-5p (and other miRNAs w/seed AGCAGCA)	5.561	TargetScan Human	High (predicted)	HSPG2	HSPG2	-2.307	Inhibition of Angiogenesis by TSP1,Inhibition of Matrix Metalloproteases
hsa-miR-195-5p	miR-16-5p (and other miRNAs w/seed AGCAGCA)	5.561	TargetScan Human	High (predicted)	HTR2C	HTR2C	-2.898	G-Protein Coupled Receptor Signaling,Gap Junction Signaling,Gαq Signaling,Serotonin Receptor Signaling
hsa-miR-195-5p	miR-16-5p (and other miRNAs w/seed AGCAGCA)	5.561	TargetScan Human	High (predicted)	IL36RN	IL36RN	-5.338	Acute Phase Response Signaling,Agranulocyte Adhesion and Diapedesis,Altered T Cell and B Cell Signaling in Rheumatoid Arthritis,Atherosclerosis Signaling,Cholecystokinin/Gastrin-mediated Signaling,Communication between Innate and Adaptive Immune Cells,Dendritic Cell Maturation,FXR/RXR Activation,Graft-versus-Host Disease Signaling,Granulocyte Adhesion and Diapedesis,Hepatic Cholestasis,IL-10 Sign…
hsa-miR-195-5p	miR-16-5p (and other miRNAs w/seed AGCAGCA)	5.561	TargetScan Human	Moderate (predicted)	INSM2	INSM2	-2.38
hsa-miR-195-5p	miR-16-5p (and other miRNAs w/seed AGCAGCA)	5.561	TargetScan Human	High (predicted)	ISLR	ISLR	-13.017
hsa-miR-195-5p	miR-16-5p (and other miRNAs w/seed AGCAGCA)	5.561	TargetScan Human	High (predicted)	KMT2C	KMT2C	-2.304
hsa-miR-195-5p	miR-16-5p (and other miRNAs w/seed AGCAGCA)	5.561	TargetScan Human	High (predicted)	KMT2D	KMT2D	-3.249
hsa-miR-195-5p	miR-16-5p (and other miRNAs w/seed AGCAGCA)	5.561	TargetScan Human	High (predicted)	LDOC1	LDOC1	-2.768
hsa-miR-195-5p	miR-16-5p (and other miRNAs w/seed AGCAGCA)	5.561	TargetScan Human	High (predicted)	LRRN3	LRRN3	-2.392
hsa-miR-195-5p	miR-16-5p (and other miRNAs w/seed AGCAGCA)	5.561	TargetScan Human	Moderate (predicted)	LRRTM2	LRRTM2	-4.561
hsa-miR-195-5p	miR-16-5p (and other miRNAs w/seed AGCAGCA)	5.561	TargetScan Human	Moderate (predicted)	LURAP1L	LURAP1L	-2.632
hsa-miR-195-5p	miR-16-5p (and other miRNAs w/seed AGCAGCA)	5.561	TargetScan Human	Moderate (predicted)	LYNX1	LYNX1	-4.078
hsa-miR-195-5p	miR-16-5p (and other miRNAs w/seed AGCAGCA)	5.561	TargetScan Human	Moderate (predicted)	LYPD5	LYPD5	-15.783
hsa-miR-195-5p	miR-16-5p (and other miRNAs w/seed AGCAGCA)	5.561	TargetScan Human	High (predicted)	MAK	MAK	-2.146	Pyridoxal 5'-phosphate Salvage Pathway,Salvage Pathways of Pyrimidine Ribonucleotides
hsa-miR-195-5p	miR-16-5p (and other miRNAs w/seed AGCAGCA)	5.561	TargetScan Human	High (predicted)	MAP3K9	MAP3K9	-2.425	B Cell Receptor Signaling,Cardiac Hypertrophy Signaling,CD27 Signaling in Lymphocytes,Germ Cell-Sertoli Cell Junction Signaling,GNRH Signaling,HGF Signaling,NGF Signaling,PKCθ Signaling in T Lymphocytes,Production of Nitric Oxide and Reactive Oxygen Species in Macrophages,Pyridoxal 5'-phosphate Salvage Pathway,RANK Signaling in Osteoclasts,Reelin Signaling in Neurons,Salvage Pathways of Pyrimidin…
hsa-miR-195-5p	miR-16-5p (and other miRNAs w/seed AGCAGCA)	5.561	TargetScan Human	High (predicted)	MN1	MN1	-3.776
hsa-miR-195-5p	miR-16-5p (and other miRNAs w/seed AGCAGCA)	5.561	TargetScan Human	High (predicted)	MNT	MNT	-3.773
hsa-miR-195-5p	miR-16-5p (and other miRNAs w/seed AGCAGCA)	5.561	TargetScan Human	High (predicted)	MYO5B	MYO5B	-5.958
hsa-miR-195-5p	miR-16-5p (and other miRNAs w/seed AGCAGCA)	5.561	TargetScan Human	Moderate (predicted)	NAALADL2	NAALADL2	-2.292
hsa-miR-195-5p	miR-16-5p (and other miRNAs w/seed AGCAGCA)	5.561	TargetScan Human	High (predicted)	NCOR2	NCOR2	-2.641	Aryl Hydrocarbon Receptor Signaling,Estrogen Receptor Signaling,Glucocorticoid Receptor Signaling,Huntington's Disease Signaling,LXR/RXR Activation,PPAR Signaling,PPARα/RXRα Activation,RAR Activation,TR/RXR Activation,VDR/RXR Activation,Xenobiotic Metabolism Signaling
hsa-miR-195-5p	miR-16-5p (and other miRNAs w/seed AGCAGCA)	5.561	TargetScan Human	High (predicted)	NEBL	NEBL	-3.771
hsa-miR-195-5p	miR-16-5p (and other miRNAs w/seed AGCAGCA)	5.561	TargetScan Human	Moderate (predicted)	NFAT5	NFAT5	-3.645	April Mediated Signaling,Axonal Guidance Signaling,B Cell Activating Factor Signaling,B Cell Receptor Signaling,Calcium Signaling,CD28 Signaling in T Helper Cells,fMLP Signaling in Neutrophils,Glucocorticoid Receptor Signaling,iCOS-iCOSL Signaling in T Helper Cells,IL-4 Signaling,Netrin Signaling,Phospholipase C Signaling,PI3K Signaling in B Lymphocytes,PKCθ Signaling in T Lymphocytes,Protein Kin…
hsa-miR-195-5p	miR-16-5p (and other miRNAs w/seed AGCAGCA)	5.561	TargetScan Human	High (predicted)	NMNAT2	NMNAT2	-2.835	NAD Biosynthesis from 2-amino-3-carboxymuconate Semialdehyde,NAD biosynthesis II (from tryptophan),NAD Biosynthesis III,NAD Salvage Pathway II,NAD Salvage Pathway III
hsa-miR-195-5p	miR-16-5p (and other miRNAs w/seed AGCAGCA)	5.561	TargetScan Human	High (predicted)	OMG	OMG	-2.593
hsa-miR-195-5p	miR-16-5p (and other miRNAs w/seed AGCAGCA)	5.561	TargetScan Human	High (predicted)	PARD6B	PARD6B	-2.41	HER-2 Signaling in Breast Cancer,Regulation of the Epithelial-Mesenchymal Transition Pathway
hsa-miR-195-5p	miR-16-5p (and other miRNAs w/seed AGCAGCA)	5.561	TargetScan Human	High (predicted)	PCDH9	PCDH9	-2.272
hsa-miR-195-5p	miR-16-5p (and other miRNAs w/seed AGCAGCA)	5.561	TargetScan Human	High (predicted)	PCDHA12	PCDHA12	-2.673
hsa-miR-195-5p	miR-16-5p (and other miRNAs w/seed AGCAGCA)	5.561	TargetScan Human	Moderate (predicted)	PHACTR4	PHACTR4	-2.285
hsa-miR-195-5p	miR-16-5p (and other miRNAs w/seed AGCAGCA)	5.561	TargetScan Human	High (predicted)	PIEZO1	PIEZO1	-2.055
hsa-miR-195-5p	miR-16-5p (and other miRNAs w/seed AGCAGCA)	5.561	TargetScan Human	Moderate (predicted)	PIK3IP1	PIK3IP1	-2.242
hsa-miR-195-5p	miR-16-5p (and other miRNAs w/seed AGCAGCA)	5.561	TargetScan Human	Moderate (predicted)	PLBD2	PLBD2	-2.57
hsa-miR-195-5p	miR-16-5p (and other miRNAs w/seed AGCAGCA)	5.561	TargetScan Human	High (predicted)	PLCD1	PLCD1	-2.683	14-3-3-mediated Signaling,Aldosterone Signaling in Epithelial Cells,Antioxidant Action of Vitamin C,Axonal Guidance Signaling,Cardiac Hypertrophy Signaling,Cellular Effects of Sildenafil (Viagra),CREB Signaling in Neurons,D-myo-inositol (1,4,5)-Trisphosphate Biosynthesis,D-myo-inositol-5-phosphate Metabolism,Dendritic Cell Maturation,Dopamine-DARPP32 Feedback in cAMP Signaling,Endothelin-1 Signal…
hsa-miR-195-5p	miR-16-5p (and other miRNAs w/seed AGCAGCA)	5.561	TargetScan Human	Moderate (predicted)	POF1B	POF1B	-2.195
hsa-miR-195-5p	miR-16-5p (and other miRNAs w/seed AGCAGCA)	5.561	TargetScan Human	High (predicted)	POM121C	POM121/POM121C	-2.365
hsa-miR-195-5p	miR-16-5p (and other miRNAs w/seed AGCAGCA)	5.561	TarBase,TargetScan Human	Experimentally Observed,Moderate (predicted)	PPIF	PPIF	-2.38
hsa-miR-195-5p	miR-16-5p (and other miRNAs w/seed AGCAGCA)	5.561	TarBase	Experimentally Observed	PTGS2	PTGS2	-2.129	Cancer Drug Resistance By Drug Efflux,CD40 Signaling,Cholecystokinin/Gastrin-mediated Signaling,Colorectal Cancer Metastasis Signaling,Corticotropin Releasing Hormone Signaling,Eicosanoid Signaling,Endothelin-1 Signaling,Fatty Acid α-oxidation,Glucocorticoid Receptor Signaling,HGF Signaling,IL-17 Signaling,IL-8 Signaling,ILK Signaling,LXR/RXR Activation,MIF Regulation of Innate Immunity,MIF-media…
hsa-miR-195-5p	miR-16-5p (and other miRNAs w/seed AGCAGCA)	5.561	TargetScan Human	High (predicted)	PTPRM	PTPRM	-2.465	3-phosphoinositide Biosynthesis,3-phosphoinositide Degradation,D-myo-inositol (1,4,5,6)-Tetrakisphosphate Biosynthesis,D-myo-inositol (3,4,5,6)-tetrakisphosphate Biosynthesis,D-myo-inositol-5-phosphate Metabolism,Epithelial Adherens Junction Signaling,Protein Kinase A Signaling,Superpathway of Inositol Phosphate Compounds
hsa-miR-195-5p	miR-16-5p (and other miRNAs w/seed AGCAGCA)	5.561	TargetScan Human	High (predicted)	PURB	PURB	-2.082
hsa-miR-195-5p	miR-16-5p (and other miRNAs w/seed AGCAGCA)	5.561	TargetScan Human	Moderate (predicted)	RAB40AL	RAB40AL	-4.357
hsa-miR-195-5p	miR-16-5p (and other miRNAs w/seed AGCAGCA)	5.561	TargetScan Human	High (predicted)	RASGEF1B	RASGEF1B	-15.864
hsa-miR-195-5p	miR-16-5p (and other miRNAs w/seed AGCAGCA)	5.561	TargetScan Human	High (predicted)	RASSF5	RASSF5	-3.08	Axonal Guidance Signaling,B Cell Receptor Signaling,Leukocyte Extravasation Signaling,Non-Small Cell Lung Cancer Signaling
hsa-miR-195-5p	miR-16-5p (and other miRNAs w/seed AGCAGCA)	5.561	TargetScan Human	High (predicted)	RORA	RORA	-3.222	Melatonin Signaling
hsa-miR-195-5p	miR-16-5p (and other miRNAs w/seed AGCAGCA)	5.561	TargetScan Human	High (predicted)	RREB1	RREB1	-2.507
hsa-miR-195-5p	miR-16-5p (and other miRNAs w/seed AGCAGCA)	5.561	TargetScan Human	Moderate (predicted)	SERPINB13	SERPINB13	-5.076
hsa-miR-195-5p	miR-16-5p (and other miRNAs w/seed AGCAGCA)	5.561	TargetScan Human	High (predicted)	SETD1B	SETD1B	-2.928
hsa-miR-195-5p	miR-16-5p (and other miRNAs w/seed AGCAGCA)	5.561	TargetScan Human	High (predicted)	SGK1	SGK1	-2.003	Aldosterone Signaling in Epithelial Cells,ERK5 Signaling,Glucocorticoid Receptor Signaling,Huntington's Disease Signaling,Insulin Receptor Signaling,Pyridoxal 5'-phosphate Salvage Pathway,Salvage Pathways of Pyrimidine Ribonucleotides
hsa-miR-195-5p	miR-16-5p (and other miRNAs w/seed AGCAGCA)	5.561	TargetScan Human	High (predicted)	SHROOM4	SHROOM4	-2.215
hsa-miR-195-5p	miR-16-5p (and other miRNAs w/seed AGCAGCA)	5.561	TargetScan Human	High (predicted)	SIPA1L2	SIPA1L2	-3.14
hsa-miR-195-5p	miR-16-5p (and other miRNAs w/seed AGCAGCA)	5.561	TargetScan Human	Moderate (predicted)	SLC25A2	SLC25A2	-2.99
hsa-miR-195-5p	miR-16-5p (and other miRNAs w/seed AGCAGCA)	5.561	TargetScan Human	Moderate (predicted)	SLITRK1	SLITRK1	-4.367
hsa-miR-195-5p	miR-16-5p (and other miRNAs w/seed AGCAGCA)	5.561	TargetScan Human	High (predicted)	SMURF1	SMURF1	-2.235	BMP signaling pathway,Protein Ubiquitination Pathway,Regulation of the Epithelial-Mesenchymal Transition Pathway,Role of Osteoblasts, Osteoclasts and Chondrocytes in Rheumatoid Arthritis,TGF-β Signaling,Tight Junction Signaling
hsa-miR-195-5p	miR-16-5p (and other miRNAs w/seed AGCAGCA)	5.561	TargetScan Human	High (predicted)	SNCG	SNCG	-4.42
hsa-miR-195-5p	miR-16-5p (and other miRNAs w/seed AGCAGCA)	5.561	TargetScan Human	High (predicted)	SNRK	SNRK	-2.582
hsa-miR-195-5p	miR-16-5p (and other miRNAs w/seed AGCAGCA)	5.561	TargetScan Human	High (predicted)	SON	SON	-2.029
hsa-miR-195-5p	miR-16-5p (and other miRNAs w/seed AGCAGCA)	5.561	TargetScan Human	High (predicted)	SORT1	SORT1	-2.777
hsa-miR-195-5p	miR-16-5p (and other miRNAs w/seed AGCAGCA)	5.561	TargetScan Human	High (predicted)	SPEN	SPEN	-2.028	Estrogen Receptor Signaling
hsa-miR-195-5p	miR-16-5p (and other miRNAs w/seed AGCAGCA)	5.561	TargetScan Human	High (predicted)	SPSB4	SPSB4	-5.261
hsa-miR-195-5p	miR-16-5p (and other miRNAs w/seed AGCAGCA)	5.561	TargetScan Human	High (predicted)	KIAA0247	SUSD6	-2.155
hsa-miR-195-5p	miR-16-5p (and other miRNAs w/seed AGCAGCA)	5.561	TargetScan Human	Moderate (predicted)	TAF7	TAF7	-2.419	Assembly of RNA Polymerase II Complex,Estrogen Receptor Signaling,Glucocorticoid Receptor Signaling
hsa-miR-195-5p	miR-16-5p (and other miRNAs w/seed AGCAGCA)	5.561	TargetScan Human	Moderate (predicted)	TFAP2A	TFAP2A	-2.435
hsa-miR-195-5p	miR-16-5p (and other miRNAs w/seed AGCAGCA)	5.561	TargetScan Human	High (predicted)	TM7SF3	TM7SF3	-2.127
hsa-miR-195-5p	miR-16-5p (and other miRNAs w/seed AGCAGCA)	5.561	TargetScan Human	Moderate (predicted)	TNFAIP8L3	TNFAIP8L3	-3.587
hsa-miR-195-5p	miR-16-5p (and other miRNAs w/seed AGCAGCA)	5.561	TargetScan Human	Moderate (predicted)	TPRG1L	TPRG1L	-2.647
hsa-miR-195-5p	miR-16-5p (and other miRNAs w/seed AGCAGCA)	5.561	TargetScan Human	High (predicted)	UNC5B	UNC5B	-2.2	Axonal Guidance Signaling,Netrin Signaling
hsa-miR-195-5p	miR-16-5p (and other miRNAs w/seed AGCAGCA)	5.561	TargetScan Human	High (predicted)	USP2	USP2	-13.053	Protein Ubiquitination Pathway
hsa-miR-195-5p	miR-16-5p (and other miRNAs w/seed AGCAGCA)	5.561	TargetScan Human	High (predicted)	WASL	WASL	-2.102	Actin Cytoskeleton Signaling,Actin Nucleation by ARP-WASP Complex,Axonal Guidance Signaling,Cdc42 Signaling,Clathrin-mediated Endocytosis Signaling,Ephrin Receptor Signaling,Epithelial Adherens Junction Signaling,Germ Cell-Sertoli Cell Junction Signaling,Integrin Signaling,Leukocyte Extravasation Signaling,PAK Signaling,Regulation of Actin-based Motility by Rho,RhoGDI Signaling,Signaling by Rho F…
hsa-miR-195-5p	miR-16-5p (and other miRNAs w/seed AGCAGCA)	5.561	TargetScan Human	High (predicted)	YOD1	YOD1	-2.659
hsa-miR-195-5p	miR-16-5p (and other miRNAs w/seed AGCAGCA)	5.561	TargetScan Human	Moderate (predicted)	ZDHHC21	ZDHHC21	-2.131
hsa-miR-195-5p	miR-16-5p (and other miRNAs w/seed AGCAGCA)	5.561	TargetScan Human	High (predicted)	ZFHX3	ZFHX3	-2.258	Transcriptional Regulatory Network in Embryonic Stem Cells
hsa-miR-195-5p	miR-16-5p (and other miRNAs w/seed AGCAGCA)	5.561	TargetScan Human	High (predicted)	ZMAT3	ZMAT3	-3.732
hsa-miR-195-5p	miR-16-5p (and other miRNAs w/seed AGCAGCA)	5.561	TargetScan Human	Moderate (predicted)	ZNF750	ZNF750	-16.511
hsa-miR-195-5p	miR-16-5p (and other miRNAs w/seed AGCAGCA)	5.561	Ingenuity Expert Findings,TargetScan Human	Experimentally Observed,High (predicted)	ZYX	ZYX	-2.114	Epithelial Adherens Junction Signaling,Germ Cell-Sertoli Cell Junction Signaling,Integrin Signaling,Remodeling of Epithelial Adherens Junctions
hsa-miR-30b-3p	miR-1273h-5p (and other miRNAs w/seed UGGGAGG)	5.34	TargetScan Human	Moderate (predicted)	ABCG4	ABCG4	-3.689	LXR/RXR Activation
hsa-miR-30b-3p	miR-1273h-5p (and other miRNAs w/seed UGGGAGG)	5.34	TargetScan Human	Moderate (predicted)	ADIRF	ADIRF	-2.93
hsa-miR-30b-3p	miR-1273h-5p (and other miRNAs w/seed UGGGAGG)	5.34	TargetScan Human	Moderate (predicted)	AHDC1	AHDC1	-2.701
hsa-miR-30b-3p	miR-1273h-5p (and other miRNAs w/seed UGGGAGG)	5.34	TargetScan Human	High (predicted)	ALDH3B2	ALDH3B2	-25.782	Aryl Hydrocarbon Receptor Signaling,LPS/IL-1 Mediated Inhibition of RXR Function,Xenobiotic Metabolism Signaling
hsa-miR-30b-3p	miR-1273h-5p (and other miRNAs w/seed UGGGAGG)	5.34	TargetScan Human	Moderate (predicted)	ANKRD52	ANKRD52	-2.09
hsa-miR-30b-3p	miR-1273h-5p (and other miRNAs w/seed UGGGAGG)	5.34	TargetScan Human	Moderate (predicted)	APOC2	APOC2	-2.087	Atherosclerosis Signaling,Clathrin-mediated Endocytosis Signaling,FXR/RXR Activation,IL-12 Signaling and Production in Macrophages,LPS/IL-1 Mediated Inhibition of RXR Function,LXR/RXR Activation,Production of Nitric Oxide and Reactive Oxygen Species in Macrophages
hsa-miR-30b-3p	miR-1273h-5p (and other miRNAs w/seed UGGGAGG)	5.34	TargetScan Human	Moderate (predicted)	ASPG	ASPG	-2.333	Asparagine Degradation I
hsa-miR-30b-3p	miR-1273h-5p (and other miRNAs w/seed UGGGAGG)	5.34	TargetScan Human	Moderate (predicted)	ATF7	ATF7	-2.056	PI3K Signaling in B Lymphocytes
hsa-miR-30b-3p	miR-1273h-5p (and other miRNAs w/seed UGGGAGG)	5.34	TargetScan Human	Moderate (predicted)	ATG2A	ATG2A	-2.274
hsa-miR-30b-3p	miR-1273h-5p (and other miRNAs w/seed UGGGAGG)	5.34	TargetScan Human	Moderate (predicted)	ATP7B	ATP7B	-2.391
hsa-miR-30b-3p	miR-1273h-5p (and other miRNAs w/seed UGGGAGG)	5.34	TargetScan Human	Moderate (predicted)	ATXN1	ATXN1	-2.078
hsa-miR-30b-3p	miR-1273h-5p (and other miRNAs w/seed UGGGAGG)	5.34	TargetScan Human	High (predicted)	BCL9L	BCL9L	-3.734
hsa-miR-30b-3p	miR-1273h-5p (and other miRNAs w/seed UGGGAGG)	5.34	TargetScan Human	High (predicted)	AC005779.2	BLOC1S3	-2.305
hsa-miR-30b-3p	miR-1273h-5p (and other miRNAs w/seed UGGGAGG)	5.34	TargetScan Human	Moderate (predicted)	BNIPL	BNIPL	-6.407
hsa-miR-30b-3p	miR-1273h-5p (and other miRNAs w/seed UGGGAGG)	5.34	TargetScan Human	High (predicted)	C6orf25	C6orf25	-3.089
hsa-miR-30b-3p	miR-1273h-5p (and other miRNAs w/seed UGGGAGG)	5.34	TargetScan Human	Moderate (predicted)	CACFD1	CACFD1	-2.924
hsa-miR-30b-3p	miR-1273h-5p (and other miRNAs w/seed UGGGAGG)	5.34	TargetScan Human	Moderate (predicted)	CCDC120	CCDC120	-2.305
hsa-miR-30b-3p	miR-1273h-5p (and other miRNAs w/seed UGGGAGG)	5.34	TargetScan Human	Moderate (predicted)	CCL22	CCL22	-4.552	Agranulocyte Adhesion and Diapedesis,Granulocyte Adhesion and Diapedesis
hsa-miR-30b-3p	miR-1273h-5p (and other miRNAs w/seed UGGGAGG)	5.34	TargetScan Human	Moderate (predicted)	CDKN1A	CDKN1A	-2.561	AMPK Signaling,Antiproliferative Role of Somatostatin Receptor 2,Aryl Hydrocarbon Receptor Signaling,ATM Signaling,Bladder Cancer Signaling,Breast Cancer Regulation by Stathmin1,Cell Cycle: G1/S Checkpoint Regulation,Cell Cycle: G2/M DNA Damage Checkpoint Regulation,Chronic Myeloid Leukemia Signaling,Cyclins and Cell Cycle Regulation,Estrogen-mediated S-phase Entry,GADD45 Signaling,Glioblastoma M…
hsa-miR-30b-3p	miR-1273h-5p (and other miRNAs w/seed UGGGAGG)	5.34	TargetScan Human	Moderate (predicted)	CFLAR	CFLAR	-2.457	Death Receptor Signaling,Molecular Mechanisms of Cancer,PEDF Signaling,Retinoic acid Mediated Apoptosis Signaling
hsa-miR-30b-3p	miR-1273h-5p (and other miRNAs w/seed UGGGAGG)	5.34	TargetScan Human	High (predicted)	CGNL1	CGNL1	-4.185
hsa-miR-30b-3p	miR-1273h-5p (and other miRNAs w/seed UGGGAGG)	5.34	TargetScan Human	Moderate (predicted)	CLCF1	CLCF1	-2.936
hsa-miR-30b-3p	miR-1273h-5p (and other miRNAs w/seed UGGGAGG)	5.34	TargetScan Human	Moderate (predicted)	CLDN9	CLDN9	-8.555	Agranulocyte Adhesion and Diapedesis,Granulocyte Adhesion and Diapedesis,Leukocyte Extravasation Signaling,Sertoli Cell-Sertoli Cell Junction Signaling,Tight Junction Signaling
hsa-miR-30b-3p	miR-1273h-5p (and other miRNAs w/seed UGGGAGG)	5.34	TargetScan Human	Moderate (predicted)	CPT1A	CPT1A	-2.726	AMPK Signaling,LPS/IL-1 Mediated Inhibition of RXR Function,Mitochondrial Dysfunction,Mitochondrial L-carnitine Shuttle Pathway,PXR/RXR Activation
hsa-miR-30b-3p	miR-1273h-5p (and other miRNAs w/seed UGGGAGG)	5.34	TargetScan Human	Moderate (predicted)	CRISPLD2	CRISPLD2	-2.308
hsa-miR-30b-3p	miR-1273h-5p (and other miRNAs w/seed UGGGAGG)	5.34	TargetScan Human	Moderate (predicted)	CSF2RB	CSF2RB	-14.378	Acute Myeloid Leukemia Signaling,Antioxidant Action of Vitamin C,Crosstalk between Dendritic Cells and Natural Killer Cells,GM-CSF Signaling,IL-3 Signaling,MSP-RON Signaling Pathway,RAR Activation
hsa-miR-30b-3p	miR-1273h-5p (and other miRNAs w/seed UGGGAGG)	5.34	TargetScan Human	Moderate (predicted)	CSMD3	CSMD3	-2.44
hsa-miR-30b-3p	miR-1273h-5p (and other miRNAs w/seed UGGGAGG)	5.34	TargetScan Human	Moderate (predicted)	CYFIP2	CYFIP2	-2.122	Actin Cytoskeleton Signaling,Rac Signaling
hsa-miR-30b-3p	miR-1273h-5p (and other miRNAs w/seed UGGGAGG)	5.34	TargetScan Human	Moderate (predicted)	CYP2W1	CYP2W1	-5.092
hsa-miR-30b-3p	miR-1273h-5p (and other miRNAs w/seed UGGGAGG)	5.34	TargetScan Human	Moderate (predicted)	C9orf169	CYSRT1	-5.594
hsa-miR-30b-3p	miR-1273h-5p (and other miRNAs w/seed UGGGAGG)	5.34	TargetScan Human	Moderate (predicted)	DBNDD1	DBNDD1	-2.069
hsa-miR-30b-3p	miR-1273h-5p (and other miRNAs w/seed UGGGAGG)	5.34	TargetScan Human	Moderate (predicted)	DUOX1	DUOX1	-2.583
hsa-miR-30b-3p	miR-1273h-5p (and other miRNAs w/seed UGGGAGG)	5.34	TargetScan Human	High (predicted)	DUOX2	DUOX2	-2.415
hsa-miR-30b-3p	miR-1273h-5p (and other miRNAs w/seed UGGGAGG)	5.34	TargetScan Human	Moderate (predicted)	DUSP10	DUSP10	-3.082	3-phosphoinositide Biosynthesis,3-phosphoinositide Degradation,D-myo-inositol (1,4,5,6)-Tetrakisphosphate Biosynthesis,D-myo-inositol (3,4,5,6)-tetrakisphosphate Biosynthesis,D-myo-inositol-5-phosphate Metabolism,p38 MAPK Signaling,Protein Kinase A Signaling,SAPK/JNK Signaling,Superpathway of Inositol Phosphate Compounds
hsa-miR-30b-3p	miR-1273h-5p (and other miRNAs w/seed UGGGAGG)	5.34	TargetScan Human	Moderate (predicted)	DUSP8	DUSP8	-3.48	3-phosphoinositide Biosynthesis,3-phosphoinositide Degradation,D-myo-inositol (1,4,5,6)-Tetrakisphosphate Biosynthesis,D-myo-inositol (3,4,5,6)-tetrakisphosphate Biosynthesis,D-myo-inositol-5-phosphate Metabolism,Protein Kinase A Signaling,SAPK/JNK Signaling,Superpathway of Inositol Phosphate Compounds
hsa-miR-30b-3p	miR-1273h-5p (and other miRNAs w/seed UGGGAGG)	5.34	TargetScan Human	Moderate (predicted)	ELF5	ELF5	-2.591	ERK/MAPK Signaling,HGF Signaling,Telomerase Signaling
hsa-miR-30b-3p	miR-1273h-5p (and other miRNAs w/seed UGGGAGG)	5.34	TargetScan Human	Moderate (predicted)	ENTPD2	ENTPD2	-2.487	Pyrimidine Ribonucleotides De Novo Biosynthesis,Pyrimidine Ribonucleotides Interconversion
hsa-miR-30b-3p	miR-1273h-5p (and other miRNAs w/seed UGGGAGG)	5.34	TargetScan Human	Moderate (predicted)	ERBB3	ERBB3	-2.359	3-phosphoinositide Biosynthesis,Agrin Interactions at Neuromuscular Junction,ErbB Signaling,ErbB2-ErbB3 Signaling,HER-2 Signaling in Breast Cancer,Neuregulin Signaling,Superpathway of Inositol Phosphate Compounds
hsa-miR-30b-3p	miR-1273h-5p (and other miRNAs w/seed UGGGAGG)	5.34	TargetScan Human	Moderate (predicted)	FBRS	FBRS	-2.713
hsa-miR-30b-3p	miR-1273h-5p (and other miRNAs w/seed UGGGAGG)	5.34	TargetScan Human	Moderate (predicted)	FLCN	FLCN	-2.177
hsa-miR-30b-3p	miR-1273h-5p (and other miRNAs w/seed UGGGAGG)	5.34	TargetScan Human	Moderate (predicted)	GAB2	GAB2	-2.336	B Cell Receptor Signaling,Chronic Myeloid Leukemia Signaling,Fcγ Receptor-mediated Phagocytosis in Macrophages and Monocytes,FLT3 Signaling in Hematopoietic Progenitor Cells,iCOS-iCOSL Signaling in T Helper Cells,IL-3 Signaling,Molecular Mechanisms of Cancer,PI3K/AKT Signaling,Thrombopoietin Signaling
hsa-miR-30b-3p	miR-1273h-5p (and other miRNAs w/seed UGGGAGG)	5.34	TargetScan Human	Moderate (predicted)	GCNT4	GCNT4	-3.262
hsa-miR-30b-3p	miR-1273h-5p (and other miRNAs w/seed UGGGAGG)	5.34	TargetScan Human	Moderate (predicted)	GPRC5A	GPRC5A	-3.415
hsa-miR-30b-3p	miR-1273h-5p (and other miRNAs w/seed UGGGAGG)	5.34	TargetScan Human	Moderate (predicted)	GPSM1	GPSM1	-4.037
hsa-miR-30b-3p	miR-1273h-5p (and other miRNAs w/seed UGGGAGG)	5.34	TargetScan Human	Moderate (predicted)	GPX3	GPX3	-2.984	Glutathione Redox Reactions I
hsa-miR-30b-3p	miR-1273h-5p (and other miRNAs w/seed UGGGAGG)	5.34	TargetScan Human	Moderate (predicted)	GRHL3	GRHL3	-8.588
hsa-miR-30b-3p	miR-1273h-5p (and other miRNAs w/seed UGGGAGG)	5.34	TargetScan Human	Moderate (predicted)	GSDMA	GSDMA	-16.75
hsa-miR-30b-3p	miR-1273h-5p (and other miRNAs w/seed UGGGAGG)	5.34	TargetScan Human	Moderate (predicted)	HOPX	HOPX	-21.944
hsa-miR-30b-3p	miR-1273h-5p (and other miRNAs w/seed UGGGAGG)	5.34	TargetScan Human	Moderate (predicted)	HOXB8	HOXB8	-2.964
hsa-miR-30b-3p	miR-1273h-5p (and other miRNAs w/seed UGGGAGG)	5.34	TargetScan Human	High (predicted)	IL6R	IL6R	-3.089	Acute Phase Response Signaling,Cardiac Hypertrophy Signaling,Colorectal Cancer Metastasis Signaling,Hepatic Fibrosis / Hepatic Stellate Cell Activation,IL-6 Signaling,Role of JAK family kinases in IL-6-type Cytokine Signaling,Role of Macrophages, Fibroblasts and Endothelial Cells in Rheumatoid Arthritis,Systemic Lupus Erythematosus Signaling,T Helper Cell Differentiation
hsa-miR-30b-3p	miR-1273h-5p (and other miRNAs w/seed UGGGAGG)	5.34	TargetScan Human	High (predicted)	KLK7	KLK7	-24.215
hsa-miR-30b-3p	miR-1273h-5p (and other miRNAs w/seed UGGGAGG)	5.34	TargetScan Human	High (predicted)	LOR	LOR	-5.32
hsa-miR-30b-3p	miR-1273h-5p (and other miRNAs w/seed UGGGAGG)	5.34	TargetScan Human	Moderate (predicted)	LRRC25	LRRC25	-2.964
hsa-miR-30b-3p	miR-1273h-5p (and other miRNAs w/seed UGGGAGG)	5.34	TargetScan Human	Moderate (predicted)	MAG	MAG	-3.14	Axonal Guidance Signaling,Notch Signaling
hsa-miR-30b-3p	miR-1273h-5p (and other miRNAs w/seed UGGGAGG)	5.34	TargetScan Human	Moderate (predicted)	MAP1LC3C	MAP1LC3C	-3.277
hsa-miR-30b-3p	miR-1273h-5p (and other miRNAs w/seed UGGGAGG)	5.34	TargetScan Human	High (predicted)	MAST3	MAST3	-2.101
hsa-miR-30b-3p	miR-1273h-5p (and other miRNAs w/seed UGGGAGG)	5.34	TargetScan Human	Moderate (predicted)	MTF1	MTF1	-2.319
hsa-miR-30b-3p	miR-1273h-5p (and other miRNAs w/seed UGGGAGG)	5.34	TargetScan Human	Moderate (predicted)	MUC6	MUC6	-2.302
hsa-miR-30b-3p	miR-1273h-5p (and other miRNAs w/seed UGGGAGG)	5.34	TargetScan Human	Moderate (predicted)	MYH14	MYH14	-3.041	Actin Cytoskeleton Signaling,Agranulocyte Adhesion and Diapedesis,Calcium Signaling,Cellular Effects of Sildenafil (Viagra),Epithelial Adherens Junction Signaling,Hepatic Fibrosis / Hepatic Stellate Cell Activation,ILK Signaling,Tight Junction Signaling
hsa-miR-30b-3p	miR-1273h-5p (and other miRNAs w/seed UGGGAGG)	5.34	TargetScan Human	Moderate (predicted)	MYO1F	MYO1F	-2.298
hsa-miR-30b-3p	miR-1273h-5p (and other miRNAs w/seed UGGGAGG)	5.34	TargetScan Human	Moderate (predicted)	MYO7B	MYO7B	-2.523
hsa-miR-30b-3p	miR-1273h-5p (and other miRNAs w/seed UGGGAGG)	5.34	TargetScan Human	High (predicted)	NDST1	NDST1	-2.075	Chondroitin Sulfate Biosynthesis,Chondroitin Sulfate Biosynthesis (Late Stages),Dermatan Sulfate Biosynthesis,Dermatan Sulfate Biosynthesis (Late Stages),Heparan Sulfate Biosynthesis,Heparan Sulfate Biosynthesis (Late Stages),LPS/IL-1 Mediated Inhibition of RXR Function,Triacylglycerol Degradation,Xenobiotic Metabolism Signaling
hsa-miR-30b-3p	miR-1273h-5p (and other miRNAs w/seed UGGGAGG)	5.34	TargetScan Human	Moderate (predicted)	NLGN3	NLGN3	-6.142
hsa-miR-30b-3p	miR-1273h-5p (and other miRNAs w/seed UGGGAGG)	5.34	TargetScan Human	Moderate (predicted)	NMNAT2	NMNAT2	-2.835	NAD Biosynthesis from 2-amino-3-carboxymuconate Semialdehyde,NAD biosynthesis II (from tryptophan),NAD Biosynthesis III,NAD Salvage Pathway II,NAD Salvage Pathway III
hsa-miR-30b-3p	miR-1273h-5p (and other miRNAs w/seed UGGGAGG)	5.34	TargetScan Human	Moderate (predicted)	NNAT	NNAT	-2.229
hsa-miR-30b-3p	miR-1273h-5p (and other miRNAs w/seed UGGGAGG)	5.34	TargetScan Human	Moderate (predicted)	NUTM2G	NUTM2F/NUTM2G	-3.063
hsa-miR-30b-3p	miR-1273h-5p (and other miRNAs w/seed UGGGAGG)	5.34	TargetScan Human	Moderate (predicted)	PARD6B	PARD6B	-2.41	HER-2 Signaling in Breast Cancer,Regulation of the Epithelial-Mesenchymal Transition Pathway
hsa-miR-30b-3p	miR-1273h-5p (and other miRNAs w/seed UGGGAGG)	5.34	TargetScan Human	Moderate (predicted)	PAX8	PAX8	-2.136
hsa-miR-30b-3p	miR-1273h-5p (and other miRNAs w/seed UGGGAGG)	5.34	TargetScan Human	High (predicted)	PHACTR4	PHACTR4	-2.285
hsa-miR-30b-3p	miR-1273h-5p (and other miRNAs w/seed UGGGAGG)	5.34	TargetScan Human	Moderate (predicted)	PI3	PI3	-130.112
hsa-miR-30b-3p	miR-1273h-5p (and other miRNAs w/seed UGGGAGG)	5.34	TargetScan Human	Moderate (predicted)	PIK3C2B	PIK3C2B	-2.555	14-3-3-mediated Signaling,3-phosphoinositide Biosynthesis,Actin Cytoskeleton Signaling,Acute Myeloid Leukemia Signaling,Aldosterone Signaling in Epithelial Cells,AMPK Signaling,Amyotrophic Lateral Sclerosis Signaling,Angiopoietin Signaling,Antiproliferative Role of Somatostatin Receptor 2,Axonal Guidance Signaling,B Cell Receptor Signaling,Breast Cancer Regulation by Stathmin1,Cardiac Hypertrophy…
hsa-miR-30b-3p	miR-1273h-5p (and other miRNAs w/seed UGGGAGG)	5.34	TargetScan Human	Moderate (predicted)	PITPNM2	PITPNM2	-2.437
hsa-miR-30b-3p	miR-1273h-5p (and other miRNAs w/seed UGGGAGG)	5.34	TargetScan Human	High (predicted)	PLA2G4E	PLA2G4E	-30.197	Antioxidant Action of Vitamin C,Atherosclerosis Signaling,CCR3 Signaling in Eosinophils,Eicosanoid Signaling,Endothelin-1 Signaling,ERK/MAPK Signaling,Fc Epsilon RI Signaling,MIF Regulation of Innate Immunity,MIF-mediated Glucocorticoid Regulation,p38 MAPK Signaling,Phospholipase C Signaling,Phospholipases,Role of MAPK Signaling in the Pathogenesis of Influenza,Sperm Motility,Synaptic Long Term D…
hsa-miR-30b-3p	miR-1273h-5p (and other miRNAs w/seed UGGGAGG)	5.34	TargetScan Human	High (predicted)	PLEKHA7	PLEKHA7	-3.681
hsa-miR-30b-3p	miR-1273h-5p (and other miRNAs w/seed UGGGAGG)	5.34	TargetScan Human	High (predicted)	PLGLB1	PLGLB1/PLGLB2	-4.485
hsa-miR-30b-3p	miR-1273h-5p (and other miRNAs w/seed UGGGAGG)	5.34	TargetScan Human	Moderate (predicted)	POLR2J2	POLR2J2/POLR2J3	-3.367	Androgen Signaling,Assembly of RNA Polymerase II Complex,CREB Signaling in Neurons,Estrogen Receptor Signaling,Glucocorticoid Receptor Signaling,Hereditary Breast Cancer Signaling,Huntington's Disease Signaling,Nucleotide Excision Repair Pathway
hsa-miR-30b-3p	miR-1273h-5p (and other miRNAs w/seed UGGGAGG)	5.34	TargetScan Human	Moderate (predicted)	PPARD	PPARD	-2.991	PPAR Signaling,VDR/RXR Activation,Wnt/β-catenin Signaling
hsa-miR-30b-3p	miR-1273h-5p (and other miRNAs w/seed UGGGAGG)	5.34	TargetScan Human	Moderate (predicted)	PRR12	PRR12	-2.314
hsa-miR-30b-3p	miR-1273h-5p (and other miRNAs w/seed UGGGAGG)	5.34	TargetScan Human	Moderate (predicted)	PRRT2	PRRT2	-4.483
hsa-miR-30b-3p	miR-1273h-5p (and other miRNAs w/seed UGGGAGG)	5.34	TargetScan Human	Moderate (predicted)	PRSS27	PRSS27	-9.933
hsa-miR-30b-3p	miR-1273h-5p (and other miRNAs w/seed UGGGAGG)	5.34	TargetScan Human	Moderate (predicted)	PSORS1C1	PSORS1C1	-4.207
hsa-miR-30b-3p	miR-1273h-5p (and other miRNAs w/seed UGGGAGG)	5.34	TargetScan Human	Moderate (predicted)	RAB11FIP1	RAB11FIP1	-4.271
hsa-miR-30b-3p	miR-1273h-5p (and other miRNAs w/seed UGGGAGG)	5.34	TargetScan Human	Moderate (predicted)	SCARF1	SCARF1	-3.786
hsa-miR-30b-3p	miR-1273h-5p (and other miRNAs w/seed UGGGAGG)	5.34	TargetScan Human	Moderate (predicted)	SCNN1G	SCNN1G	-7.798	Aldosterone Signaling in Epithelial Cells,Gustation Pathway,Insulin Receptor Signaling
hsa-miR-30b-3p	miR-1273h-5p (and other miRNAs w/seed UGGGAGG)	5.34	TargetScan Human	High (predicted)	SERPINB9	SERPINB9	-2.373	Tumoricidal Function of Hepatic Natural Killer Cells
hsa-miR-30b-3p	miR-1273h-5p (and other miRNAs w/seed UGGGAGG)	5.34	TargetScan Human	High (predicted),Moderate (predicted)	SLC29A3	SLC29A3	-2.757
hsa-miR-30b-3p	miR-1273h-5p (and other miRNAs w/seed UGGGAGG)	5.34	TargetScan Human	Moderate (predicted)	SLC29A4	SLC29A4	-3.015
hsa-miR-30b-3p	miR-1273h-5p (and other miRNAs w/seed UGGGAGG)	5.34	TargetScan Human	Moderate (predicted)	SLC39A2	SLC39A2	-10.162
hsa-miR-30b-3p	miR-1273h-5p (and other miRNAs w/seed UGGGAGG)	5.34	TargetScan Human	Moderate (predicted)	SLC46A3	SLC46A3	-2.856
hsa-miR-30b-3p	miR-1273h-5p (and other miRNAs w/seed UGGGAGG)	5.34	TargetScan Human	High (predicted)	SLC5A5	SLC5A5	-2.839
hsa-miR-30b-3p	miR-1273h-5p (and other miRNAs w/seed UGGGAGG)	5.34	TargetScan Human	Moderate (predicted)	SLC6A19	SLC6A19	-3.849
hsa-miR-30b-3p	miR-1273h-5p (and other miRNAs w/seed UGGGAGG)	5.34	TargetScan Human	Moderate (predicted)	SPSB4	SPSB4	-5.261
hsa-miR-30b-3p	miR-1273h-5p (and other miRNAs w/seed UGGGAGG)	5.34	TargetScan Human	Moderate (predicted)	STRA6	STRA6	-14.777
hsa-miR-30b-3p	miR-1273h-5p (and other miRNAs w/seed UGGGAGG)	5.34	TargetScan Human	Moderate (predicted)	TCEB3B	TCEB3B	-3.459
hsa-miR-30b-3p	miR-1273h-5p (and other miRNAs w/seed UGGGAGG)	5.34	TargetScan Human	Moderate (predicted)	TCF7	TCF7	-2.021	Adipogenesis pathway,PEDF Signaling,Prolactin Signaling
hsa-miR-30b-3p	miR-1273h-5p (and other miRNAs w/seed UGGGAGG)	5.34	TargetScan Human	Moderate (predicted)	TMPRSS6	TMPRSS6	-2.3
hsa-miR-30b-3p	miR-1273h-5p (and other miRNAs w/seed UGGGAGG)	5.34	TargetScan Human	High (predicted)	TMTC1	TMTC1	-3.537
hsa-miR-30b-3p	miR-1273h-5p (and other miRNAs w/seed UGGGAGG)	5.34	TargetScan Human	Moderate (predicted)	TNS4	TNS4	-3.325
hsa-miR-30b-3p	miR-1273h-5p (and other miRNAs w/seed UGGGAGG)	5.34	TargetScan Human	Moderate (predicted)	TOM1L2	TOM1L2	-2.095
hsa-miR-30b-3p	miR-1273h-5p (and other miRNAs w/seed UGGGAGG)	5.34	TargetScan Human	Moderate (predicted)	TTC9	TTC9	-4.331
hsa-miR-30b-3p	miR-1273h-5p (and other miRNAs w/seed UGGGAGG)	5.34	TargetScan Human	Moderate (predicted)	TVP23A	TVP23A	-2.32
hsa-miR-30b-3p	miR-1273h-5p (and other miRNAs w/seed UGGGAGG)	5.34	TargetScan Human	Moderate (predicted)	UNC5B	UNC5B	-2.2	Axonal Guidance Signaling,Netrin Signaling
hsa-miR-30b-3p	miR-1273h-5p (and other miRNAs w/seed UGGGAGG)	5.34	TargetScan Human	High (predicted)	UPK1A	UPK1A	-4.044
hsa-miR-30b-3p	miR-1273h-5p (and other miRNAs w/seed UGGGAGG)	5.34	TargetScan Human	Moderate (predicted)	UPK2	UPK2	-7.101
hsa-miR-30b-3p	miR-1273h-5p (and other miRNAs w/seed UGGGAGG)	5.34	TargetScan Human	Moderate (predicted)	UPK3BL	UPK3BL	-4.52
hsa-miR-30b-3p	miR-1273h-5p (and other miRNAs w/seed UGGGAGG)	5.34	TargetScan Human	Moderate (predicted)	VSIG10L	VSIG10L	-10.516
hsa-miR-30b-3p	miR-1273h-5p (and other miRNAs w/seed UGGGAGG)	5.34	TargetScan Human	Moderate (predicted)	XKRX	XKRX	-17.034
hsa-miR-30b-3p	miR-1273h-5p (and other miRNAs w/seed UGGGAGG)	5.34	TargetScan Human	Moderate (predicted)	XYLT1	XYLT1	-2.471	Chondroitin Sulfate Biosynthesis,Dermatan Sulfate Biosynthesis,Glycoaminoglycan-protein Linkage Region Biosynthesis,Heparan Sulfate Biosynthesis
hsa-miR-30b-3p	miR-1273h-5p (and other miRNAs w/seed UGGGAGG)	5.34	TargetScan Human	Moderate (predicted)	ZFHX2	ZFHX2	-2.884
hsa-miR-30b-3p	miR-1273h-5p (and other miRNAs w/seed UGGGAGG)	5.34	TargetScan Human	Moderate (predicted)	ZNF365	ZNF365	-4.12
hsa-miR-30b-3p	miR-1273h-5p (and other miRNAs w/seed UGGGAGG)	5.34	TargetScan Human	High (predicted)	ZNF385A	ZNF385A	-3.232
hsa-miR-30b-3p	miR-1273h-5p (and other miRNAs w/seed UGGGAGG)	5.34	TargetScan Human	Moderate (predicted)	ZNF431	ZNF431	-2.104
hsa-miR-30b-3p	miR-1273h-5p (and other miRNAs w/seed UGGGAGG)	5.34	TargetScan Human	Moderate (predicted)	ZNF841	ZNF841	-4.626
hsa-miR-335-5p	miR-335-5p (and other miRNAs w/seed CAAGAGC)	5.265	TargetScan Human	Moderate (predicted)	ABLIM2	ABLIM2	-2.691	Axonal Guidance Signaling,Netrin Signaling
hsa-miR-335-5p	miR-335-5p (and other miRNAs w/seed CAAGAGC)	5.265	TargetScan Human	High (predicted)	AC106801.1	ADAM19	-5.813	Axonal Guidance Signaling
hsa-miR-335-5p	miR-335-5p (and other miRNAs w/seed CAAGAGC)	5.265	TargetScan Human	High (predicted)	LPHN2	ADGRL2	-4.512
hsa-miR-335-5p	miR-335-5p (and other miRNAs w/seed CAAGAGC)	5.265	TargetScan Human	Moderate (predicted)	ALS2CL	ALS2CL	-2.442
hsa-miR-335-5p	miR-335-5p (and other miRNAs w/seed CAAGAGC)	5.265	TargetScan Human	High (predicted)	ARHGEF37	ARHGEF37	-3.457
hsa-miR-335-5p	miR-335-5p (and other miRNAs w/seed CAAGAGC)	5.265	TargetScan Human	Moderate (predicted)	ATP2B4	ATP2B4	-2.033	Calcium Signaling,Calcium Transport I
hsa-miR-335-5p	miR-335-5p (and other miRNAs w/seed CAAGAGC)	5.265	TargetScan Human	High (predicted)	C12orf80	C12orf80	-6.5
hsa-miR-335-5p	miR-335-5p (and other miRNAs w/seed CAAGAGC)	5.265	TargetScan Human	High (predicted)	C1orf116	C1orf116	-2.282
hsa-miR-335-5p	miR-335-5p (and other miRNAs w/seed CAAGAGC)	5.265	TargetScan Human	High (predicted)	CNGB1	CNGB1	-3.387	cAMP-mediated signaling,eNOS Signaling,Gαs Signaling,Phototransduction Pathway,Protein Kinase A Signaling,Regulation of Cellular Mechanics by Calpain Protease,Sperm Motility
hsa-miR-335-5p	miR-335-5p (and other miRNAs w/seed CAAGAGC)	5.265	TargetScan Human	Moderate (predicted)	CTSV	CTSV	-8.183	autophagy,phagosome maturation
hsa-miR-335-5p	miR-335-5p (and other miRNAs w/seed CAAGAGC)	5.265	TargetScan Human	High (predicted)	ELFN2	ELFN2	-2.287
hsa-miR-335-5p	miR-335-5p (and other miRNAs w/seed CAAGAGC)	5.265	TargetScan Human	Moderate (predicted)	ERBB3	ERBB3	-2.359	3-phosphoinositide Biosynthesis,Agrin Interactions at Neuromuscular Junction,ErbB Signaling,ErbB2-ErbB3 Signaling,HER-2 Signaling in Breast Cancer,Neuregulin Signaling,Superpathway of Inositol Phosphate Compounds
hsa-miR-335-5p	miR-335-5p (and other miRNAs w/seed CAAGAGC)	5.265	TargetScan Human	Moderate (predicted)	ERV3-1	ERV3-1	-4.048
hsa-miR-335-5p	miR-335-5p (and other miRNAs w/seed CAAGAGC)	5.265	TargetScan Human	High (predicted)	GJA5	GJA5	-5.403
hsa-miR-335-5p	miR-335-5p (and other miRNAs w/seed CAAGAGC)	5.265	TargetScan Human	High (predicted)	HES2	HES2	-3.864
hsa-miR-335-5p	miR-335-5p (and other miRNAs w/seed CAAGAGC)	5.265	TargetScan Human	Moderate (predicted)	INPP5D	INPP5D	-11.433	1D-myo-inositol Hexakisphosphate Biosynthesis II (Mammalian),3-phosphoinositide Degradation,B Cell Receptor Signaling,D-myo-inositol (1,3,4)-trisphosphate Biosynthesis,D-myo-inositol (1,4,5)-trisphosphate Degradation,Fc Epsilon RI Signaling,Fcγ Receptor-mediated Phagocytosis in Macrophages and Monocytes,FcγRIIB Signaling in B Lymphocytes,FLT3 Signaling in Hematopoietic Progenitor Cells,iCOS-iCOSL…
hsa-miR-335-5p	miR-335-5p (and other miRNAs w/seed CAAGAGC)	5.265	TargetScan Human	High (predicted)	JUP	JUP	-3.027	Acute Myeloid Leukemia Signaling,Epithelial Adherens Junction Signaling,Germ Cell-Sertoli Cell Junction Signaling,Sertoli Cell-Sertoli Cell Junction Signaling
hsa-miR-335-5p	miR-335-5p (and other miRNAs w/seed CAAGAGC)	5.265	TargetScan Human	High (predicted)	KMT2C	KMT2C	-2.304
hsa-miR-335-5p	miR-335-5p (and other miRNAs w/seed CAAGAGC)	5.265	TargetScan Human	Moderate (predicted)	KPRP	KPRP	-58.414
hsa-miR-335-5p	miR-335-5p (and other miRNAs w/seed CAAGAGC)	5.265	TargetScan Human	High (predicted)	KRT24	KRT24	-3.243
hsa-miR-335-5p	miR-335-5p (and other miRNAs w/seed CAAGAGC)	5.265	TargetScan Human	Moderate (predicted)	MAP1LC3C	MAP1LC3C	-3.277
hsa-miR-335-5p	miR-335-5p (and other miRNAs w/seed CAAGAGC)	5.265	TargetScan Human	High (predicted)	MAP2	MAP2	-2.984
hsa-miR-335-5p	miR-335-5p (and other miRNAs w/seed CAAGAGC)	5.265	TargetScan Human	Moderate (predicted)	MYOC	MYOC	-2.534
hsa-miR-335-5p	miR-335-5p (and other miRNAs w/seed CAAGAGC)	5.265	TargetScan Human	Moderate (predicted)	NBPF10	NBPF15 (includes others)	-2.874
hsa-miR-335-5p	miR-335-5p (and other miRNAs w/seed CAAGAGC)	5.265	TargetScan Human	High (predicted)	AC011755.1	NCKAP5	-3.207
hsa-miR-335-5p	miR-335-5p (and other miRNAs w/seed CAAGAGC)	5.265	TargetScan Human	High (predicted)	NMNAT2	NMNAT2	-2.835	NAD Biosynthesis from 2-amino-3-carboxymuconate Semialdehyde,NAD biosynthesis II (from tryptophan),NAD Biosynthesis III,NAD Salvage Pathway II,NAD Salvage Pathway III
hsa-miR-335-5p	miR-335-5p (and other miRNAs w/seed CAAGAGC)	5.265	TargetScan Human	Moderate (predicted)	NPAS2	NPAS2	-3.725
hsa-miR-335-5p	miR-335-5p (and other miRNAs w/seed CAAGAGC)	5.265	TargetScan Human	Moderate (predicted)	NPEPPS	NPEPPS	-2.446
hsa-miR-335-5p	miR-335-5p (and other miRNAs w/seed CAAGAGC)	5.265	TargetScan Human	High (predicted)	PCDH9	PCDH9	-2.272
hsa-miR-335-5p	miR-335-5p (and other miRNAs w/seed CAAGAGC)	5.265	TargetScan Human	Moderate (predicted)	PCDHB14	PCDHB14	-4.814
hsa-miR-335-5p	miR-335-5p (and other miRNAs w/seed CAAGAGC)	5.265	TargetScan Human	High (predicted)	PMEPA1	PMEPA1	-2.687	TGF-β Signaling
hsa-miR-335-5p	miR-335-5p (and other miRNAs w/seed CAAGAGC)	5.265	TargetScan Human	Moderate (predicted)	SERPINB9	SERPINB9	-2.373	Tumoricidal Function of Hepatic Natural Killer Cells
hsa-miR-335-5p	miR-335-5p (and other miRNAs w/seed CAAGAGC)	5.265	TargetScan Human	Moderate (predicted)	SHANK2	SHANK2	-5.574	Axonal Guidance Signaling
hsa-miR-335-5p	miR-335-5p (and other miRNAs w/seed CAAGAGC)	5.265	TargetScan Human	Moderate (predicted)	SLC15A1	SLC15A1	-6.731
hsa-miR-335-5p	miR-335-5p (and other miRNAs w/seed CAAGAGC)	5.265	TargetScan Human	Moderate (predicted)	SPRR4	SPRR4	-2.234
hsa-miR-335-5p	miR-335-5p (and other miRNAs w/seed CAAGAGC)	5.265	TargetScan Human	Moderate (predicted)	KIAA0247	SUSD6	-2.155
hsa-miR-335-5p	miR-335-5p (and other miRNAs w/seed CAAGAGC)	5.265	TargetScan Human	High (predicted)	TP53INP2	TP53INP2	-3.981
hsa-miR-335-5p	miR-335-5p (and other miRNAs w/seed CAAGAGC)	5.265	TargetScan Human	Moderate (predicted)	VN1R1	VN1R1	-2.505
hsa-miR-335-5p	miR-335-5p (and other miRNAs w/seed CAAGAGC)	5.265	TargetScan Human	Moderate (predicted)	XKRX	XKRX	-17.034
hsa-miR-335-5p	miR-335-5p (and other miRNAs w/seed CAAGAGC)	5.265	TargetScan Human	Moderate (predicted)	ZNF185	ZNF185	-4.64
hsa-miR-199b-5p	miR-199a-5p (and other miRNAs w/seed CCAGUGU)	5.065	TargetScan Human	Moderate (predicted)	A2ML1	A2ML1	-17.623
hsa-miR-199b-5p	miR-199a-5p (and other miRNAs w/seed CCAGUGU)	5.065	TargetScan Human	Moderate (predicted)	ABL2	ABL2	-2.373	PDGF Signaling,RhoA Signaling
hsa-miR-199b-5p	miR-199a-5p (and other miRNAs w/seed CCAGUGU)	5.065	TargetScan Human	High (predicted)	AKAP13	AKAP13	-2.023	cAMP-mediated signaling,Cardiac β-adrenergic Signaling,Protein Kinase A Signaling
hsa-miR-199b-5p	miR-199a-5p (and other miRNAs w/seed CCAGUGU)	5.065	TargetScan Human	High (predicted)	ANK3	ANK3	-2.38
hsa-miR-199b-5p	miR-199a-5p (and other miRNAs w/seed CCAGUGU)	5.065	TargetScan Human	High (predicted)	ANKRD52	ANKRD52	-2.09
hsa-miR-199b-5p	miR-199a-5p (and other miRNAs w/seed CCAGUGU)	5.065	TargetScan Human	High (predicted)	AQP11	AQP11	-2.011
hsa-miR-199b-5p	miR-199a-5p (and other miRNAs w/seed CCAGUGU)	5.065	TargetScan Human	High (predicted)	BEAN1	BEAN1	-2.361
hsa-miR-199b-5p	miR-199a-5p (and other miRNAs w/seed CCAGUGU)	5.065	TargetScan Human	High (predicted)	BPIFC	BPIFC	-8.74
hsa-miR-199b-5p	miR-199a-5p (and other miRNAs w/seed CCAGUGU)	5.065	TargetScan Human	High (predicted)	BTG1	BTG1	-2.005	Cell Cycle Regulation by BTG Family Proteins
hsa-miR-199b-5p	miR-199a-5p (and other miRNAs w/seed CCAGUGU)	5.065	TargetScan Human	Moderate (predicted)	C20orf197	C20orf197	-2.767
hsa-miR-199b-5p	miR-199a-5p (and other miRNAs w/seed CCAGUGU)	5.065	TargetScan Human	High (predicted)	CCDC120	CCDC120	-2.305
hsa-miR-199b-5p	miR-199a-5p (and other miRNAs w/seed CCAGUGU)	5.065	TargetScan Human	Moderate (predicted)	CRCT1	CRCT1	-80.402
hsa-miR-199b-5p	miR-199a-5p (and other miRNAs w/seed CCAGUGU)	5.065	TargetScan Human	High (predicted)	CREBRF	CREBRF	-2.06
hsa-miR-199b-5p	miR-199a-5p (and other miRNAs w/seed CCAGUGU)	5.065	TargetScan Human	High (predicted)	FAM222B	FAM222B	-3.029
hsa-miR-199b-5p	miR-199a-5p (and other miRNAs w/seed CCAGUGU)	5.065	TargetScan Human	Moderate (predicted)	FGD3	FGD3	-4.821	Actin Cytoskeleton Signaling,Cdc42 Signaling
hsa-miR-199b-5p	miR-199a-5p (and other miRNAs w/seed CCAGUGU)	5.065	TargetScan Human	Moderate (predicted)	GABRE	GABRE	-3.68	GABA Receptor Signaling
hsa-miR-199b-5p	miR-199a-5p (and other miRNAs w/seed CCAGUGU)	5.065	TargetScan Human	High (predicted)	GJA5	GJA5	-5.403
hsa-miR-199b-5p	miR-199a-5p (and other miRNAs w/seed CCAGUGU)	5.065	TargetScan Human	High (predicted)	GPRC5A	GPRC5A	-3.415
hsa-miR-199b-5p	miR-199a-5p (and other miRNAs w/seed CCAGUGU)	5.065	TargetScan Human	High (predicted)	HIPK2	HIPK2	-3.223	Cell Cycle: G2/M DNA Damage Checkpoint Regulation,Molecular Mechanisms of Cancer,p53 Signaling
hsa-miR-199b-5p	miR-199a-5p (and other miRNAs w/seed CCAGUGU)	5.065	TargetScan Human	High (predicted)	HK2	HK2	-2.429	GDP-glucose Biosynthesis,Glucose and Glucose-1-phosphate Degradation,Trehalose Degradation II (Trehalase),UDP-N-acetyl-D-galactosamine Biosynthesis II
hsa-miR-199b-5p	miR-199a-5p (and other miRNAs w/seed CCAGUGU)	5.065	TargetScan Human	Moderate (predicted)	IDS	IDS	-2.497	Dermatan Sulfate Degradation (Metazoa)
hsa-miR-199b-5p	miR-199a-5p (and other miRNAs w/seed CCAGUGU)	5.065	TargetScan Human	High (predicted)	JAG1	JAG1	-2.33	Notch Signaling,Regulation of the Epithelial-Mesenchymal Transition Pathway
hsa-miR-199b-5p	miR-199a-5p (and other miRNAs w/seed CCAGUGU)	5.065	TargetScan Human	Moderate (predicted)	KCNE1	KCNE1	-2.295
hsa-miR-199b-5p	miR-199a-5p (and other miRNAs w/seed CCAGUGU)	5.065	TargetScan Human	High (predicted)	KLHL29	KLHL29	-2.061
hsa-miR-199b-5p	miR-199a-5p (and other miRNAs w/seed CCAGUGU)	5.065	TargetScan Human	Moderate (predicted)	KLK7	KLK7	-24.215
hsa-miR-199b-5p	miR-199a-5p (and other miRNAs w/seed CCAGUGU)	5.065	TargetScan Human	Moderate (predicted)	MAML3	MAML3	-2.566	Notch Signaling
hsa-miR-199b-5p	miR-199a-5p (and other miRNAs w/seed CCAGUGU)	5.065	TargetScan Human	High (predicted)	MN1	MN1	-3.776
hsa-miR-199b-5p	miR-199a-5p (and other miRNAs w/seed CCAGUGU)	5.065	TargetScan Human	High (predicted)	NAALADL2	NAALADL2	-2.292
hsa-miR-199b-5p	miR-199a-5p (and other miRNAs w/seed CCAGUGU)	5.065	TargetScan Human	High (predicted)	NPAS2	NPAS2	-3.725
hsa-miR-199b-5p	miR-199a-5p (and other miRNAs w/seed CCAGUGU)	5.065	TargetScan Human	High (predicted)	OSR1	OSR1	-2.573
hsa-miR-199b-5p	miR-199a-5p (and other miRNAs w/seed CCAGUGU)	5.065	TargetScan Human	High (predicted)	PHACTR4	PHACTR4	-2.285
hsa-miR-199b-5p	miR-199a-5p (and other miRNAs w/seed CCAGUGU)	5.065	TargetScan Human	Moderate (predicted)	PODNL1	PODNL1	-3.921
hsa-miR-199b-5p	miR-199a-5p (and other miRNAs w/seed CCAGUGU)	5.065	TargetScan Human	Moderate (predicted)	POM121C	POM121/POM121C	-2.365
hsa-miR-199b-5p	miR-199a-5p (and other miRNAs w/seed CCAGUGU)	5.065	TargetScan Human	High (predicted)	POTEF	POTEE/POTEF	-2.226
hsa-miR-199b-5p	miR-199a-5p (and other miRNAs w/seed CCAGUGU)	5.065	TargetScan Human	Moderate (predicted)	RAB11FIP1	RAB11FIP1	-4.271
hsa-miR-199b-5p	miR-199a-5p (and other miRNAs w/seed CCAGUGU)	5.065	TargetScan Human	Moderate (predicted)	RPS10-NUDT3	RPS10-NUDT3	-17.235
hsa-miR-199b-5p	miR-199a-5p (and other miRNAs w/seed CCAGUGU)	5.065	TargetScan Human	Moderate (predicted)	SCNN1G	SCNN1G	-7.798	Aldosterone Signaling in Epithelial Cells,Gustation Pathway,Insulin Receptor Signaling
hsa-miR-199b-5p	miR-199a-5p (and other miRNAs w/seed CCAGUGU)	5.065	TargetScan Human	High (predicted)	SERPINE1	SERPINE1	-2.528	Acute Phase Response Signaling,Coagulation System,Glucocorticoid Receptor Signaling,Hepatic Fibrosis / Hepatic Stellate Cell Activation,HMGB1 Signaling,TGF-β Signaling
hsa-miR-199b-5p	miR-199a-5p (and other miRNAs w/seed CCAGUGU)	5.065	TargetScan Human	High (predicted)	SH3PXD2A	SH3PXD2A	-2.307
hsa-miR-199b-5p	miR-199a-5p (and other miRNAs w/seed CCAGUGU)	5.065	TargetScan Human	High (predicted)	SOX4	SOX4	-2.088	Wnt/β-catenin Signaling
hsa-miR-199b-5p	miR-199a-5p (and other miRNAs w/seed CCAGUGU)	5.065	TargetScan Human	Moderate (predicted)	SPDYE2	SPDYE2 (includes others)	-2.453
hsa-miR-199b-5p	miR-199a-5p (and other miRNAs w/seed CCAGUGU)	5.065	TargetScan Human	High (predicted)	TANC2	TANC2	-2.424
hsa-miR-199b-5p	miR-199a-5p (and other miRNAs w/seed CCAGUGU)	5.065	TargetScan Human	Moderate (predicted)	TCHH	TCHH	-2.861
hsa-miR-199b-5p	miR-199a-5p (and other miRNAs w/seed CCAGUGU)	5.065	TargetScan Human	High (predicted)	TGFB2	TGFB2	-2.232	Antiproliferative Role of TOB in T Cell Signaling,Aryl Hydrocarbon Receptor Signaling,Cardiac Hypertrophy Signaling,Cell Cycle: G1/S Checkpoint Regulation,Chronic Myeloid Leukemia Signaling,Colorectal Cancer Metastasis Signaling,Cyclins and Cell Cycle Regulation,Epithelial Adherens Junction Signaling,Factors Promoting Cardiogenesis in Vertebrates,Germ Cell-Sertoli Cell Junction Signaling,Glucocor…
hsa-miR-199b-5p	miR-199a-5p (and other miRNAs w/seed CCAGUGU)	5.065	TargetScan Human	Moderate (predicted)	TMEM132B	TMEM132B	-2.898
hsa-miR-199b-5p	miR-199a-5p (and other miRNAs w/seed CCAGUGU)	5.065	TargetScan Human	Moderate (predicted)	TSPYL6	TSPYL6	-12.215
hsa-miR-199b-5p	miR-199a-5p (and other miRNAs w/seed CCAGUGU)	5.065	TargetScan Human	High (predicted)	TTC9	TTC9	-4.331
hsa-miR-199b-5p	miR-199a-5p (and other miRNAs w/seed CCAGUGU)	5.065	TargetScan Human	Moderate (predicted)	XIRP1	XIRP1	-2.329
hsa-miR-199b-5p	miR-199a-5p (and other miRNAs w/seed CCAGUGU)	5.065	TargetScan Human	High (predicted)	XYLT1	XYLT1	-2.471	Chondroitin Sulfate Biosynthesis,Dermatan Sulfate Biosynthesis,Glycoaminoglycan-protein Linkage Region Biosynthesis,Heparan Sulfate Biosynthesis
hsa-miR-199b-5p	miR-199a-5p (and other miRNAs w/seed CCAGUGU)	5.065	TargetScan Human	High (predicted)	ZDHHC21	ZDHHC21	-2.131
hsa-miR-199b-5p	miR-199a-5p (and other miRNAs w/seed CCAGUGU)	5.065	TargetScan Human	Moderate (predicted)	ZNF117	ZNF117	-3.719
hsa-miR-199b-5p	miR-199a-5p (and other miRNAs w/seed CCAGUGU)	5.065	TargetScan Human	High (predicted)	ZNF781	ZNF781	-3.289
hsa-miR-199b-5p	miR-199a-5p (and other miRNAs w/seed CCAGUGU)	5.065	TargetScan Human	High (predicted)	ZSWIM4	ZSWIM4	-2.82
hsa-miR-4677-3p	miR-4677-3p (miRNAs w/seed CUGUGAG)	5.011	TargetScan Human	Moderate (predicted)	ABLIM2	ABLIM2	-2.691	Axonal Guidance Signaling,Netrin Signaling
hsa-miR-4677-3p	miR-4677-3p (miRNAs w/seed CUGUGAG)	5.011	TargetScan Human	Moderate (predicted)	GPR114	ADGRG5	-2.747
hsa-miR-4677-3p	miR-4677-3p (miRNAs w/seed CUGUGAG)	5.011	TargetScan Human	Moderate (predicted)	APOBEC3A	APOBEC3A	-4.464	Salvage Pathways of Pyrimidine Deoxyribonucleotides,Salvage Pathways of Pyrimidine Ribonucleotides
hsa-miR-4677-3p	miR-4677-3p (miRNAs w/seed CUGUGAG)	5.011	TargetScan Human	Moderate (predicted)	ARHGAP27	ARHGAP27	-2.309
hsa-miR-4677-3p	miR-4677-3p (miRNAs w/seed CUGUGAG)	5.011	TargetScan Human	Moderate (predicted)	ATP7B	ATP7B	-2.391
hsa-miR-4677-3p	miR-4677-3p (miRNAs w/seed CUGUGAG)	5.011	TargetScan Human	Moderate (predicted)	CFLAR	CFLAR	-2.457	Death Receptor Signaling,Molecular Mechanisms of Cancer,PEDF Signaling,Retinoic acid Mediated Apoptosis Signaling
hsa-miR-4677-3p	miR-4677-3p (miRNAs w/seed CUGUGAG)	5.011	TargetScan Human	Moderate (predicted)	CRYBA1	CRYBA1	-2.293
hsa-miR-4677-3p	miR-4677-3p (miRNAs w/seed CUGUGAG)	5.011	TargetScan Human	Moderate (predicted)	CSMD3	CSMD3	-2.44
hsa-miR-4677-3p	miR-4677-3p (miRNAs w/seed CUGUGAG)	5.011	TargetScan Human	High (predicted)	CUX1	CUX1	-2.871
hsa-miR-4677-3p	miR-4677-3p (miRNAs w/seed CUGUGAG)	5.011	TargetScan Human	High (predicted)	CXXC5	CXXC5	-4.299
hsa-miR-4677-3p	miR-4677-3p (miRNAs w/seed CUGUGAG)	5.011	TargetScan Human	Moderate (predicted)	DBNDD1	DBNDD1	-2.069
hsa-miR-4677-3p	miR-4677-3p (miRNAs w/seed CUGUGAG)	5.011	TargetScan Human	Moderate (predicted)	EP400	EP400	-2.299
hsa-miR-4677-3p	miR-4677-3p (miRNAs w/seed CUGUGAG)	5.011	TargetScan Human	Moderate (predicted)	GOLGA6C	GOLGA6A (includes others)	-2.432
hsa-miR-4677-3p	miR-4677-3p (miRNAs w/seed CUGUGAG)	5.011	TargetScan Human	Moderate (predicted)	HTR2C	HTR2C	-2.898	G-Protein Coupled Receptor Signaling,Gap Junction Signaling,Gαq Signaling,Serotonin Receptor Signaling
hsa-miR-4677-3p	miR-4677-3p (miRNAs w/seed CUGUGAG)	5.011	TargetScan Human	Moderate (predicted)	AC021876.4	IGF2BP3	-3.192
hsa-miR-4677-3p	miR-4677-3p (miRNAs w/seed CUGUGAG)	5.011	TargetScan Human	Moderate (predicted)	KLK7	KLK7	-24.215
hsa-miR-4677-3p	miR-4677-3p (miRNAs w/seed CUGUGAG)	5.011	TargetScan Human	Moderate (predicted)	LEMD1	LEMD1	-2.505
hsa-miR-4677-3p	miR-4677-3p (miRNAs w/seed CUGUGAG)	5.011	TargetScan Human	Moderate (predicted)	PCDHB14	PCDHB14	-4.814
hsa-miR-4677-3p	miR-4677-3p (miRNAs w/seed CUGUGAG)	5.011	TargetScan Human	Moderate (predicted)	PRIMA1	PRIMA1	-3.474
hsa-miR-4677-3p	miR-4677-3p (miRNAs w/seed CUGUGAG)	5.011	TargetScan Human	High (predicted)	PURB	PURB	-2.082
hsa-miR-4677-3p	miR-4677-3p (miRNAs w/seed CUGUGAG)	5.011	TargetScan Human	Moderate (predicted)	RBP5	RBP5	-2.028	Acute Phase Response Signaling,RAR Activation,Retinoate Biosynthesis I,Retinoate Biosynthesis II,Retinol Biosynthesis,The Visual Cycle
hsa-miR-4677-3p	miR-4677-3p (miRNAs w/seed CUGUGAG)	5.011	TargetScan Human	Moderate (predicted)	SHROOM4	SHROOM4	-2.215
hsa-miR-4677-3p	miR-4677-3p (miRNAs w/seed CUGUGAG)	5.011	TargetScan Human	Moderate (predicted)	SLC5A1	SLC5A1	-11.615
hsa-miR-4677-3p	miR-4677-3p (miRNAs w/seed CUGUGAG)	5.011	TargetScan Human	Moderate (predicted)	SLC9A1	SLC9A1	-2.221	Actin Cytoskeleton Signaling,Aldosterone Signaling in Epithelial Cells,Signaling by Rho Family GTPases
hsa-miR-4677-3p	miR-4677-3p (miRNAs w/seed CUGUGAG)	5.011	TargetScan Human	Moderate (predicted)	ZFP36L1	ZFP36L1	-2.216
hsa-miR-4677-3p	miR-4677-3p (miRNAs w/seed CUGUGAG)	5.011	TargetScan Human	Moderate (predicted)	ZNF365	ZNF365	-4.12
hsa-miR-550a-5p	miR-550a-5p (and other miRNAs w/seed GUGCCUG)	4.82	TargetScan Human	Moderate (predicted)	ABCG4	ABCG4	-3.689	LXR/RXR Activation
hsa-miR-550a-5p	miR-550a-5p (and other miRNAs w/seed GUGCCUG)	4.82	TargetScan Human	High (predicted)	ALDH8A1	ALDH8A1	-2.144	Aryl Hydrocarbon Receptor Signaling,LPS/IL-1 Mediated Inhibition of RXR Function,Retinoate Biosynthesis I,Xenobiotic Metabolism Signaling
hsa-miR-550a-5p	miR-550a-5p (and other miRNAs w/seed GUGCCUG)	4.82	TargetScan Human	Moderate (predicted)	ASPRV1	ASPRV1	-74.541
hsa-miR-550a-5p	miR-550a-5p (and other miRNAs w/seed GUGCCUG)	4.82	TargetScan Human	Moderate (predicted)	AVPI1	AVPI1	-2.029
hsa-miR-550a-5p	miR-550a-5p (and other miRNAs w/seed GUGCCUG)	4.82	TargetScan Human	Moderate (predicted)	C15orf62	C15orf62	-2.77
hsa-miR-550a-5p	miR-550a-5p (and other miRNAs w/seed GUGCCUG)	4.82	TargetScan Human	Moderate (predicted)	CCDC120	CCDC120	-2.305
hsa-miR-550a-5p	miR-550a-5p (and other miRNAs w/seed GUGCCUG)	4.82	TargetScan Human	Moderate (predicted)	CCL22	CCL22	-4.552	Agranulocyte Adhesion and Diapedesis,Granulocyte Adhesion and Diapedesis
hsa-miR-550a-5p	miR-550a-5p (and other miRNAs w/seed GUGCCUG)	4.82	TargetScan Human	Moderate (predicted)	CLDN2	CLDN2	-2.011	Agranulocyte Adhesion and Diapedesis,Granulocyte Adhesion and Diapedesis,Leukocyte Extravasation Signaling,Sertoli Cell-Sertoli Cell Junction Signaling,Tight Junction Signaling
hsa-miR-550a-5p	miR-550a-5p (and other miRNAs w/seed GUGCCUG)	4.82	TargetScan Human	Moderate (predicted)	CPT1A	CPT1A	-2.726	AMPK Signaling,LPS/IL-1 Mediated Inhibition of RXR Function,Mitochondrial Dysfunction,Mitochondrial L-carnitine Shuttle Pathway,PXR/RXR Activation
hsa-miR-550a-5p	miR-550a-5p (and other miRNAs w/seed GUGCCUG)	4.82	TargetScan Human	High (predicted)	CXCR1	CXCR1	-2.918	Agranulocyte Adhesion and Diapedesis,IL-8 Signaling
hsa-miR-550a-5p	miR-550a-5p (and other miRNAs w/seed GUGCCUG)	4.82	TargetScan Human	Moderate (predicted)	EPHA8	EPHA8	-3.338	Axonal Guidance Signaling,Ephrin A Signaling,Ephrin Receptor Signaling
hsa-miR-550a-5p	miR-550a-5p (and other miRNAs w/seed GUGCCUG)	4.82	TargetScan Human	Moderate (predicted)	EPN3	EPN3	-3.407	Epithelial Adherens Junction Signaling,Germ Cell-Sertoli Cell Junction Signaling,Sertoli Cell-Sertoli Cell Junction Signaling
hsa-miR-550a-5p	miR-550a-5p (and other miRNAs w/seed GUGCCUG)	4.82	TargetScan Human	Moderate (predicted)	ERBB3	ERBB3	-2.359	3-phosphoinositide Biosynthesis,Agrin Interactions at Neuromuscular Junction,ErbB Signaling,ErbB2-ErbB3 Signaling,HER-2 Signaling in Breast Cancer,Neuregulin Signaling,Superpathway of Inositol Phosphate Compounds
hsa-miR-550a-5p	miR-550a-5p (and other miRNAs w/seed GUGCCUG)	4.82	TargetScan Human	Moderate (predicted)	FAM184B	FAM184B	-2.133
hsa-miR-550a-5p	miR-550a-5p (and other miRNAs w/seed GUGCCUG)	4.82	TargetScan Human	Moderate (predicted)	FAM189B	FAM189B	-2.163
hsa-miR-550a-5p	miR-550a-5p (and other miRNAs w/seed GUGCCUG)	4.82	TargetScan Human	Moderate (predicted)	FAM196A	FAM196A	-2.606
hsa-miR-550a-5p	miR-550a-5p (and other miRNAs w/seed GUGCCUG)	4.82	TargetScan Human	Moderate (predicted)	FERMT1	FERMT1	-2.051
hsa-miR-550a-5p	miR-550a-5p (and other miRNAs w/seed GUGCCUG)	4.82	TargetScan Human	Moderate (predicted)	GCNT4	GCNT4	-3.262
hsa-miR-550a-5p	miR-550a-5p (and other miRNAs w/seed GUGCCUG)	4.82	TargetScan Human	High (predicted)	GP1BA	GP1BA	-2.272
hsa-miR-550a-5p	miR-550a-5p (and other miRNAs w/seed GUGCCUG)	4.82	TargetScan Human	Moderate (predicted)	HR	HR	-3.366	VDR/RXR Activation
hsa-miR-550a-5p	miR-550a-5p (and other miRNAs w/seed GUGCCUG)	4.82	TargetScan Human	High (predicted)	HS6ST3	HS6ST3	-2.969	Chondroitin Sulfate Biosynthesis,Chondroitin Sulfate Biosynthesis (Late Stages),Dermatan Sulfate Biosynthesis,Dermatan Sulfate Biosynthesis (Late Stages),Heparan Sulfate Biosynthesis,Heparan Sulfate Biosynthesis (Late Stages),LPS/IL-1 Mediated Inhibition of RXR Function,Xenobiotic Metabolism Signaling
hsa-miR-550a-5p	miR-550a-5p (and other miRNAs w/seed GUGCCUG)	4.82	TargetScan Human	Moderate (predicted)	IL13	IL13	-2.964	Airway Inflammation in Asthma,Differential Regulation of Cytokine Production in Intestinal Epithelial Cells by IL-17A and IL-17F,Differential Regulation of Cytokine Production in Macrophages and T Helper Cells by IL-17A and IL-17F,Fc Epsilon RI Signaling,Glucocorticoid Receptor Signaling,Hepatic Cholestasis,HMGB1 Signaling,Role of Cytokines in Mediating Communication between Immune Cells,Role of …
hsa-miR-550a-5p	miR-550a-5p (and other miRNAs w/seed GUGCCUG)	4.82	TargetScan Human	Moderate (predicted)	ITGAX	ITGAX	-4.397	Caveolar-mediated Endocytosis Signaling,Complement System,IL-8 Signaling,Integrin Signaling,Paxillin Signaling,TREM1 Signaling
hsa-miR-550a-5p	miR-550a-5p (and other miRNAs w/seed GUGCCUG)	4.82	TargetScan Human	High (predicted)	KCNE1	KCNE1	-2.295
hsa-miR-550a-5p	miR-550a-5p (and other miRNAs w/seed GUGCCUG)	4.82	TargetScan Human	Moderate (predicted)	KCTD21	KCTD21	-2.279
hsa-miR-550a-5p	miR-550a-5p (and other miRNAs w/seed GUGCCUG)	4.82	TargetScan Human	Moderate (predicted)	KLK10	KLK10	-4.641
hsa-miR-550a-5p	miR-550a-5p (and other miRNAs w/seed GUGCCUG)	4.82	TargetScan Human	Moderate (predicted)	KLK13	KLK13	-16.97
hsa-miR-550a-5p	miR-550a-5p (and other miRNAs w/seed GUGCCUG)	4.82	TargetScan Human	Moderate (predicted)	LMF1	LMF1	-2.181
hsa-miR-550a-5p	miR-550a-5p (and other miRNAs w/seed GUGCCUG)	4.82	TargetScan Human	Moderate (predicted)	LRRC25	LRRC25	-2.964
hsa-miR-550a-5p	miR-550a-5p (and other miRNAs w/seed GUGCCUG)	4.82	TargetScan Human	Moderate (predicted)	LYPD5	LYPD5	-15.783
hsa-miR-550a-5p	miR-550a-5p (and other miRNAs w/seed GUGCCUG)	4.82	TargetScan Human	Moderate (predicted)	MAP1LC3B	MAP1LC3B	-2.081	autophagy
hsa-miR-550a-5p	miR-550a-5p (and other miRNAs w/seed GUGCCUG)	4.82	TargetScan Human	Moderate (predicted)	MGRN1	MGRN1	-2.378
hsa-miR-550a-5p	miR-550a-5p (and other miRNAs w/seed GUGCCUG)	4.82	TargetScan Human	Moderate (predicted)	MUC6	MUC6	-2.302
hsa-miR-550a-5p	miR-550a-5p (and other miRNAs w/seed GUGCCUG)	4.82	TargetScan Human	Moderate (predicted)	MXD1	MXD1	-6.478	Polyamine Regulation in Colon Cancer,VDR/RXR Activation
hsa-miR-550a-5p	miR-550a-5p (and other miRNAs w/seed GUGCCUG)	4.82	TargetScan Human	Moderate (predicted)	MYO1F	MYO1F	-2.298
hsa-miR-550a-5p	miR-550a-5p (and other miRNAs w/seed GUGCCUG)	4.82	TargetScan Human	Moderate (predicted)	NDRG4	NDRG4	-5.027
hsa-miR-550a-5p	miR-550a-5p (and other miRNAs w/seed GUGCCUG)	4.82	TargetScan Human	Moderate (predicted)	NKPD1	NKPD1	-4.784
hsa-miR-550a-5p	miR-550a-5p (and other miRNAs w/seed GUGCCUG)	4.82	TargetScan Human	Moderate (predicted)	NR2E3	NR2E3	-2.089
hsa-miR-550a-5p	miR-550a-5p (and other miRNAs w/seed GUGCCUG)	4.82	TargetScan Human	Moderate (predicted)	AF127577.11	NRIP1	-4.135	Aryl Hydrocarbon Receptor Signaling,Estrogen Receptor Signaling,Glucocorticoid Receptor Signaling,PPAR Signaling,RAR Activation,Xenobiotic Metabolism Signaling
hsa-miR-550a-5p	miR-550a-5p (and other miRNAs w/seed GUGCCUG)	4.82	TargetScan Human	Moderate (predicted)	OVOL1	OVOL1	-5.48
hsa-miR-550a-5p	miR-550a-5p (and other miRNAs w/seed GUGCCUG)	4.82	TargetScan Human	Moderate (predicted)	PARK2	PARK2	-3.145	Mitochondrial Dysfunction,Parkinson's Signaling,Protein Ubiquitination Pathway
hsa-miR-550a-5p	miR-550a-5p (and other miRNAs w/seed GUGCCUG)	4.82	TargetScan Human	High (predicted)	PDGFRA	PDGFRA	-2.047	3-phosphoinositide Biosynthesis,Glioblastoma Multiforme Signaling,Glioma Signaling,Hepatic Fibrosis / Hepatic Stellate Cell Activation,Human Embryonic Stem Cell Pluripotency,NF-κB Signaling,PAK Signaling,PDGF Signaling,PPAR Signaling,PTEN Signaling,Sphingosine-1-phosphate Signaling,STAT3 Pathway,Superpathway of Inositol Phosphate Compounds
hsa-miR-550a-5p	miR-550a-5p (and other miRNAs w/seed GUGCCUG)	4.82	TargetScan Human	Moderate (predicted)	PLIN4	PLIN4	-2.534
hsa-miR-550a-5p	miR-550a-5p (and other miRNAs w/seed GUGCCUG)	4.82	TargetScan Human	High (predicted)	PNPLA2	PNPLA2	-2.134	Docosahexaenoic Acid (DHA) Signaling,PEDF Signaling,Retinol Biosynthesis,Triacylglycerol Degradation
hsa-miR-550a-5p	miR-550a-5p (and other miRNAs w/seed GUGCCUG)	4.82	TargetScan Human	Moderate (predicted)	PODNL1	PODNL1	-3.921
hsa-miR-550a-5p	miR-550a-5p (and other miRNAs w/seed GUGCCUG)	4.82	TargetScan Human	High (predicted),Moderate (predicted)	POLR2J2	POLR2J2/POLR2J3	-3.367	Androgen Signaling,Assembly of RNA Polymerase II Complex,CREB Signaling in Neurons,Estrogen Receptor Signaling,Glucocorticoid Receptor Signaling,Hereditary Breast Cancer Signaling,Huntington's Disease Signaling,Nucleotide Excision Repair Pathway
hsa-miR-550a-5p	miR-550a-5p (and other miRNAs w/seed GUGCCUG)	4.82	TargetScan Human	Moderate (predicted)	PRDM12	PRDM12	-2.806
hsa-miR-550a-5p	miR-550a-5p (and other miRNAs w/seed GUGCCUG)	4.82	TargetScan Human	High (predicted)	PSCA	PSCA	-5.662
hsa-miR-550a-5p	miR-550a-5p (and other miRNAs w/seed GUGCCUG)	4.82	TargetScan Human	High (predicted)	SCNN1G	SCNN1G	-7.798	Aldosterone Signaling in Epithelial Cells,Gustation Pathway,Insulin Receptor Signaling
hsa-miR-550a-5p	miR-550a-5p (and other miRNAs w/seed GUGCCUG)	4.82	TargetScan Human	Moderate (predicted)	SERTAD2	SERTAD2	-2.328
hsa-miR-550a-5p	miR-550a-5p (and other miRNAs w/seed GUGCCUG)	4.82	TargetScan Human	Moderate (predicted)	SIGLEC5	SIGLEC5	-2.629
hsa-miR-550a-5p	miR-550a-5p (and other miRNAs w/seed GUGCCUG)	4.82	TargetScan Human	Moderate (predicted)	SLC9A1	SLC9A1	-2.221	Actin Cytoskeleton Signaling,Aldosterone Signaling in Epithelial Cells,Signaling by Rho Family GTPases
hsa-miR-550a-5p	miR-550a-5p (and other miRNAs w/seed GUGCCUG)	4.82	TargetScan Human	Moderate (predicted)	SMPD3	SMPD3	-29.306	Ceramide Signaling,NGF Signaling,Sphingomyelin Metabolism,Sphingosine-1-phosphate Signaling,Type II Diabetes Mellitus Signaling,UVA-Induced MAPK Signaling,UVC-Induced MAPK Signaling
hsa-miR-550a-5p	miR-550a-5p (and other miRNAs w/seed GUGCCUG)	4.82	TargetScan Human	Moderate (predicted)	SORCS2	SORCS2	-16.047
hsa-miR-550a-5p	miR-550a-5p (and other miRNAs w/seed GUGCCUG)	4.82	TargetScan Human	Moderate (predicted)	SOX4	SOX4	-2.088	Wnt/β-catenin Signaling
hsa-miR-550a-5p	miR-550a-5p (and other miRNAs w/seed GUGCCUG)	4.82	TargetScan Human	Moderate (predicted)	C1orf95	STUM	-2.986
hsa-miR-550a-5p	miR-550a-5p (and other miRNAs w/seed GUGCCUG)	4.82	TargetScan Human	Moderate (predicted)	TCF7	TCF7	-2.021	Adipogenesis pathway,PEDF Signaling,Prolactin Signaling
hsa-miR-550a-5p	miR-550a-5p (and other miRNAs w/seed GUGCCUG)	4.82	TargetScan Human	Moderate (predicted)	THEG	THEG	-4.016
hsa-miR-550a-5p	miR-550a-5p (and other miRNAs w/seed GUGCCUG)	4.82	TargetScan Human	High (predicted)	TIMP2	TIMP2	-2.491	Glioma Invasiveness Signaling,Hepatic Fibrosis / Hepatic Stellate Cell Activation,Inhibition of Matrix Metalloproteases,Leukocyte Extravasation Signaling
hsa-miR-550a-5p	miR-550a-5p (and other miRNAs w/seed GUGCCUG)	4.82	TargetScan Human	Moderate (predicted)	TMPRSS13	TMPRSS13	-17.84
hsa-miR-550a-5p	miR-550a-5p (and other miRNAs w/seed GUGCCUG)	4.82	TargetScan Human	Moderate (predicted)	TTC9	TTC9	-4.331
hsa-miR-550a-5p	miR-550a-5p (and other miRNAs w/seed GUGCCUG)	4.82	TargetScan Human	Moderate (predicted)	TTLL10	TTLL10	-5.638
hsa-miR-550a-5p	miR-550a-5p (and other miRNAs w/seed GUGCCUG)	4.82	TargetScan Human	Moderate (predicted)	UNC5B	UNC5B	-2.2	Axonal Guidance Signaling,Netrin Signaling
hsa-miR-550a-5p	miR-550a-5p (and other miRNAs w/seed GUGCCUG)	4.82	TargetScan Human	Moderate (predicted)	UPK3BL	UPK3BL	-4.52
hsa-miR-550a-5p	miR-550a-5p (and other miRNAs w/seed GUGCCUG)	4.82	TargetScan Human	Moderate (predicted)	WDR26	WDR26	-2.097
hsa-miR-550a-5p	miR-550a-5p (and other miRNAs w/seed GUGCCUG)	4.82	TargetScan Human	High (predicted)	ZNF185	ZNF185	-4.64
hsa-miR-146b-5p	miR-146a-5p (and other miRNAs w/seed GAGAACU)	4.728	TargetScan Human	High (predicted)	ABL2	ABL2	-2.373	PDGF Signaling,RhoA Signaling
hsa-miR-146b-5p	miR-146a-5p (and other miRNAs w/seed GAGAACU)	4.728	TargetScan Human	Moderate (predicted)	AOC3	AOC3	-2.922	Agranulocyte Adhesion and Diapedesis,Phenylethylamine Degradation I
hsa-miR-146b-5p	miR-146a-5p (and other miRNAs w/seed GAGAACU)	4.728	TargetScan Human	High (predicted)	BCORL1	BCORL1	-2.216
hsa-miR-146b-5p	miR-146a-5p (and other miRNAs w/seed GAGAACU)	4.728	TargetScan Human	High (predicted)	BTG2	BTG2	-2.123	Cell Cycle Regulation by BTG Family Proteins
hsa-miR-146b-5p	miR-146a-5p (and other miRNAs w/seed GAGAACU)	4.728	TargetScan Human	Moderate (predicted)	C2orf54	C2orf54	-26.664
hsa-miR-146b-5p	miR-146a-5p (and other miRNAs w/seed GAGAACU)	4.728	TargetScan Human	High (predicted)	CASZ1	CASZ1	-6.678
hsa-miR-146b-5p	miR-146a-5p (and other miRNAs w/seed GAGAACU)	4.728	TargetScan Human	Moderate (predicted)	CCDC89	CCDC89	-2.571
hsa-miR-146b-5p	miR-146a-5p (and other miRNAs w/seed GAGAACU)	4.728	TargetScan Human	High (predicted)	CELF3	CELF3	-3.041
hsa-miR-146b-5p	miR-146a-5p (and other miRNAs w/seed GAGAACU)	4.728	TargetScan Human	Moderate (predicted)	KIAA1199	CEMIP	-2.961	Chondroitin Sulfate Degradation (Metazoa),Dermatan Sulfate Degradation (Metazoa)
hsa-miR-146b-5p	miR-146a-5p (and other miRNAs w/seed GAGAACU)	4.728	TargetScan Human	High (predicted)	CTAGE8	CTAGE9 (includes others)	-4.202
hsa-miR-146b-5p	miR-146a-5p (and other miRNAs w/seed GAGAACU)	4.728	TargetScan Human	High (predicted)	CUX1	CUX1	-2.871
hsa-miR-146b-5p	miR-146a-5p (and other miRNAs w/seed GAGAACU)	4.728	TargetScan Human	Moderate (predicted)	ERV3-1	ERV3-1	-4.048
hsa-miR-146b-5p	miR-146a-5p (and other miRNAs w/seed GAGAACU)	4.728	TargetScan Human	High (predicted)	FAM43A	FAM43A	-10.263
hsa-miR-146b-5p	miR-146a-5p (and other miRNAs w/seed GAGAACU)	4.728	TargetScan Human	Moderate (predicted)	FTCD	FTCD	-2.208	Histidine Degradation III
hsa-miR-146b-5p	miR-146a-5p (and other miRNAs w/seed GAGAACU)	4.728	TargetScan Human	Moderate (predicted)	GRHL1	GRHL1	-7.059
hsa-miR-146b-5p	miR-146a-5p (and other miRNAs w/seed GAGAACU)	4.728	TargetScan Human	Moderate (predicted)	IGFL1	IGFL1	-2.102
hsa-miR-146b-5p	miR-146a-5p (and other miRNAs w/seed GAGAACU)	4.728	Ingenuity Expert Findings	Experimentally Observed	IL36RN	IL36RN	-5.338	Acute Phase Response Signaling,Agranulocyte Adhesion and Diapedesis,Altered T Cell and B Cell Signaling in Rheumatoid Arthritis,Atherosclerosis Signaling,Cholecystokinin/Gastrin-mediated Signaling,Communication between Innate and Adaptive Immune Cells,Dendritic Cell Maturation,FXR/RXR Activation,Graft-versus-Host Disease Signaling,Granulocyte Adhesion and Diapedesis,Hepatic Cholestasis,IL-10 Sign…
hsa-miR-146b-5p	miR-146a-5p (and other miRNAs w/seed GAGAACU)	4.728	TargetScan Human	Moderate (predicted)	JAG1	JAG1	-2.33	Notch Signaling,Regulation of the Epithelial-Mesenchymal Transition Pathway
hsa-miR-146b-5p	miR-146a-5p (and other miRNAs w/seed GAGAACU)	4.728	TargetScan Human	Moderate (predicted)	KCNJ14	KCNJ14	-2.318	Dopamine-DARPP32 Feedback in cAMP Signaling
hsa-miR-146b-5p	miR-146a-5p (and other miRNAs w/seed GAGAACU)	4.728	TargetScan Human	High (predicted)	KDM6B	KDM6B	-6.27
hsa-miR-146b-5p	miR-146a-5p (and other miRNAs w/seed GAGAACU)	4.728	TargetScan Human	High (predicted)	KMT2D	KMT2D	-3.249
hsa-miR-146b-5p	miR-146a-5p (and other miRNAs w/seed GAGAACU)	4.728	TargetScan Human	Moderate (predicted)	KRT6B	KRT6B	-14.978
hsa-miR-146b-5p	miR-146a-5p (and other miRNAs w/seed GAGAACU)	4.728	TargetScan Human	Moderate (predicted)	KRT80	KRT80	-13.305
hsa-miR-146b-5p	miR-146a-5p (and other miRNAs w/seed GAGAACU)	4.728	TargetScan Human	High (predicted)	LRRTM2	LRRTM2	-4.561
hsa-miR-146b-5p	miR-146a-5p (and other miRNAs w/seed GAGAACU)	4.728	TargetScan Human	High (predicted)	MLXIP	MLXIP	-2.416
hsa-miR-146b-5p	miR-146a-5p (and other miRNAs w/seed GAGAACU)	4.728	TargetScan Human	Moderate (predicted)	NFAT5	NFAT5	-3.645	April Mediated Signaling,Axonal Guidance Signaling,B Cell Activating Factor Signaling,B Cell Receptor Signaling,Calcium Signaling,CD28 Signaling in T Helper Cells,fMLP Signaling in Neutrophils,Glucocorticoid Receptor Signaling,iCOS-iCOSL Signaling in T Helper Cells,IL-4 Signaling,Netrin Signaling,Phospholipase C Signaling,PI3K Signaling in B Lymphocytes,PKCθ Signaling in T Lymphocytes,Protein Kin…
hsa-miR-146b-5p	miR-146a-5p (and other miRNAs w/seed GAGAACU)	4.728	TargetScan Human	Moderate (predicted)	PARK2	PARK2	-3.145	Mitochondrial Dysfunction,Parkinson's Signaling,Protein Ubiquitination Pathway
hsa-miR-146b-5p	miR-146a-5p (and other miRNAs w/seed GAGAACU)	4.728	TargetScan Human	High (predicted)	PCDH1	PCDH1	-3.345
hsa-miR-146b-5p	miR-146a-5p (and other miRNAs w/seed GAGAACU)	4.728	TargetScan Human	Moderate (predicted)	PLA2G4D	PLA2G4D	-24.369	Antioxidant Action of Vitamin C,Atherosclerosis Signaling,CCR3 Signaling in Eosinophils,Eicosanoid Signaling,Endothelin-1 Signaling,ERK/MAPK Signaling,Fc Epsilon RI Signaling,MIF Regulation of Innate Immunity,MIF-mediated Glucocorticoid Regulation,p38 MAPK Signaling,Phospholipase C Signaling,Phospholipases,Role of MAPK Signaling in the Pathogenesis of Influenza,Sperm Motility,Synaptic Long Term D…
hsa-miR-146b-5p	miR-146a-5p (and other miRNAs w/seed GAGAACU)	4.728	TargetScan Human	Moderate (predicted)	PPBP	PPBP	-4.003	Agranulocyte Adhesion and Diapedesis,Granulocyte Adhesion and Diapedesis
hsa-miR-146b-5p	miR-146a-5p (and other miRNAs w/seed GAGAACU)	4.728	TargetScan Human	High (predicted)	PRR9	PRR9	-54.256
hsa-miR-146b-5p	miR-146a-5p (and other miRNAs w/seed GAGAACU)	4.728	Ingenuity Expert Findings	Experimentally Observed	S100A12	S100A12	-44.007
hsa-miR-146b-5p	miR-146a-5p (and other miRNAs w/seed GAGAACU)	4.728	miRecords	Experimentally Observed	SDCBP2	SDCBP2	-4.61
hsa-miR-146b-5p	miR-146a-5p (and other miRNAs w/seed GAGAACU)	4.728	Ingenuity Expert Findings	Experimentally Observed	SFTPD	SFTPD	-5.541
hsa-miR-146b-5p	miR-146a-5p (and other miRNAs w/seed GAGAACU)	4.728	TargetScan Human	High (predicted)	SORT1	SORT1	-2.777
hsa-miR-146b-5p	miR-146a-5p (and other miRNAs w/seed GAGAACU)	4.728	TargetScan Human	High (predicted)	TANC2	TANC2	-2.424
hsa-miR-146b-5p	miR-146a-5p (and other miRNAs w/seed GAGAACU)	4.728	TargetScan Human	Moderate (predicted)	TTC39A	TTC39A	-5.655
hsa-miR-146b-5p	miR-146a-5p (and other miRNAs w/seed GAGAACU)	4.728	TargetScan Human	Moderate (predicted)	UPK1B	UPK1B	-2.628
hsa-miR-146b-5p	miR-146a-5p (and other miRNAs w/seed GAGAACU)	4.728	TargetScan Human	High (predicted)	VASN	VASN	-2.773
hsa-miR-146b-5p	miR-146a-5p (and other miRNAs w/seed GAGAACU)	4.728	miRecords	Experimentally Observed	VWCE	VWCE	-4.249
hsa-miR-146b-5p	miR-146a-5p (and other miRNAs w/seed GAGAACU)	4.728	TargetScan Human	Moderate (predicted)	ZNF117	ZNF117	-3.719
hsa-miR-146b-5p	miR-146a-5p (and other miRNAs w/seed GAGAACU)	4.728	TargetScan Human	Moderate (predicted)	ZNF841	ZNF841	-4.626
hsa-miR-190a	miR-190a-5p (and other miRNAs w/seed GAUAUGU)	4.281	TargetScan Human	Moderate (predicted)	ADAMTS9	ADAMTS9	-2.115	Axonal Guidance Signaling
hsa-miR-190a	miR-190a-5p (and other miRNAs w/seed GAUAUGU)	4.281	TargetScan Human	Moderate (predicted)	ANGPTL1	ANGPTL1	-4.273	Angiopoietin Signaling
hsa-miR-190a	miR-190a-5p (and other miRNAs w/seed GAUAUGU)	4.281	TargetScan Human	High (predicted)	C6orf132	C6orf132	-4.715
hsa-miR-190a	miR-190a-5p (and other miRNAs w/seed GAUAUGU)	4.281	TargetScan Human	High (predicted)	CEBPA	CEBPA	-4.372	Acute Myeloid Leukemia Signaling,Adipogenesis pathway,Glucocorticoid Receptor Signaling,Growth Hormone Signaling,Role of Macrophages, Fibroblasts and Endothelial Cells in Rheumatoid Arthritis,Tight Junction Signaling,Unfolded protein response,VDR/RXR Activation
hsa-miR-190a	miR-190a-5p (and other miRNAs w/seed GAUAUGU)	4.281	TargetScan Human	Moderate (predicted)	CRISPLD2	CRISPLD2	-2.308
hsa-miR-190a	miR-190a-5p (and other miRNAs w/seed GAUAUGU)	4.281	TargetScan Human	Moderate (predicted)	DENND2C	DENND2C	-3.073
hsa-miR-190a	miR-190a-5p (and other miRNAs w/seed GAUAUGU)	4.281	TargetScan Human	Moderate (predicted)	GUCY1A3	GUCY1A3	-2.779	Antiproliferative Role of Somatostatin Receptor 2,Cellular Effects of Sildenafil (Viagra),Corticotropin Releasing Hormone Signaling,Dopamine-DARPP32 Feedback in cAMP Signaling,Endothelin-1 Signaling,eNOS Signaling,Gap Junction Signaling,Inhibition of Angiogenesis by TSP1,Nitric Oxide Signaling in the Cardiovascular System,Phototransduction Pathway,Relaxin Signaling,Sertoli Cell-Sertoli Cell Junct…
hsa-miR-190a	miR-190a-5p (and other miRNAs w/seed GAUAUGU)	4.281	TargetScan Human	Moderate (predicted)	GUCY1B3	GUCY1B3	-3.956	Antiproliferative Role of Somatostatin Receptor 2,Cellular Effects of Sildenafil (Viagra),Corticotropin Releasing Hormone Signaling,Dopamine-DARPP32 Feedback in cAMP Signaling,Endothelin-1 Signaling,eNOS Signaling,Gap Junction Signaling,Inhibition of Angiogenesis by TSP1,Nitric Oxide Signaling in the Cardiovascular System,Phototransduction Pathway,Relaxin Signaling,Sertoli Cell-Sertoli Cell Junct…
hsa-miR-190a	miR-190a-5p (and other miRNAs w/seed GAUAUGU)	4.281	TargetScan Human	High (predicted)	KCNA4	KCNA4	-2.149
hsa-miR-190a	miR-190a-5p (and other miRNAs w/seed GAUAUGU)	4.281	TargetScan Human	High (predicted)	LRRTM2	LRRTM2	-4.561
hsa-miR-190a	miR-190a-5p (and other miRNAs w/seed GAUAUGU)	4.281	TargetScan Human	Moderate (predicted)	MAST4	MAST4	-2.547
hsa-miR-190a	miR-190a-5p (and other miRNAs w/seed GAUAUGU)	4.281	TargetScan Human	High (predicted)	NPAS2	NPAS2	-3.725
hsa-miR-190a	miR-190a-5p (and other miRNAs w/seed GAUAUGU)	4.281	TargetScan Human	High (predicted)	OVOL1	OVOL1	-5.48
hsa-miR-190a	miR-190a-5p (and other miRNAs w/seed GAUAUGU)	4.281	TargetScan Human	High (predicted)	PANX2	PANX2	-5.306
hsa-miR-190a	miR-190a-5p (and other miRNAs w/seed GAUAUGU)	4.281	TargetScan Human	Moderate (predicted)	POF1B	POF1B	-2.195
hsa-miR-190a	miR-190a-5p (and other miRNAs w/seed GAUAUGU)	4.281	TargetScan Human	Moderate (predicted)	PPBP	PPBP	-4.003	Agranulocyte Adhesion and Diapedesis,Granulocyte Adhesion and Diapedesis
hsa-miR-190a	miR-190a-5p (and other miRNAs w/seed GAUAUGU)	4.281	TargetScan Human	Moderate (predicted)	PRR15L	PRR15L	-2.885
hsa-miR-190a	miR-190a-5p (and other miRNAs w/seed GAUAUGU)	4.281	TargetScan Human	High (predicted)	RCOR1	RCOR1	-2.258	Huntington's Disease Signaling
hsa-miR-190a	miR-190a-5p (and other miRNAs w/seed GAUAUGU)	4.281	TargetScan Human	High (predicted)	SDK2	SDK2	-11.756
hsa-miR-190a	miR-190a-5p (and other miRNAs w/seed GAUAUGU)	4.281	TargetScan Human	High (predicted)	SETBP1	SETBP1	-2.716
hsa-miR-190a	miR-190a-5p (and other miRNAs w/seed GAUAUGU)	4.281	TargetScan Human	High (predicted)	SHANK2	SHANK2	-5.574	Axonal Guidance Signaling
hsa-miR-190a	miR-190a-5p (and other miRNAs w/seed GAUAUGU)	4.281	TargetScan Human	Moderate (predicted)	SLC46A3	SLC46A3	-2.856
hsa-miR-190a	miR-190a-5p (and other miRNAs w/seed GAUAUGU)	4.281	TargetScan Human	High (predicted)	SLITRK1	SLITRK1	-4.367
hsa-miR-190a	miR-190a-5p (and other miRNAs w/seed GAUAUGU)	4.281	TargetScan Human	Moderate (predicted)	SPATA18	SPATA18	-2.254
hsa-miR-190a	miR-190a-5p (and other miRNAs w/seed GAUAUGU)	4.281	TargetScan Human	Moderate (predicted)	TMEM45B	TMEM45B	-16.856
hsa-miR-190a	miR-190a-5p (and other miRNAs w/seed GAUAUGU)	4.281	TargetScan Human	High (predicted)	TP53INP1	TP53INP1	-4.34	p53 Signaling
hsa-miR-190a	miR-190a-5p (and other miRNAs w/seed GAUAUGU)	4.281	TargetScan Human	High (predicted)	AF178030.2	TRPS1	-2.658
hsa-miR-345-5p	miR-345-5p (miRNAs w/seed CUGACUC)	4.276	TargetScan Human	Moderate (predicted)	ARHGEF37	ARHGEF37	-3.457
hsa-miR-345-5p	miR-345-5p (miRNAs w/seed CUGACUC)	4.276	TargetScan Human	High (predicted)	ARL14	ARL14	-2.512
hsa-miR-345-5p	miR-345-5p (miRNAs w/seed CUGACUC)	4.276	TargetScan Human	Moderate (predicted)	CDKN1A	CDKN1A	-2.561	AMPK Signaling,Antiproliferative Role of Somatostatin Receptor 2,Aryl Hydrocarbon Receptor Signaling,ATM Signaling,Bladder Cancer Signaling,Breast Cancer Regulation by Stathmin1,Cell Cycle: G1/S Checkpoint Regulation,Cell Cycle: G2/M DNA Damage Checkpoint Regulation,Chronic Myeloid Leukemia Signaling,Cyclins and Cell Cycle Regulation,Estrogen-mediated S-phase Entry,GADD45 Signaling,Glioblastoma M…
hsa-miR-345-5p	miR-345-5p (miRNAs w/seed CUGACUC)	4.276	TargetScan Human	Moderate (predicted)	CNGB1	CNGB1	-3.387	cAMP-mediated signaling,eNOS Signaling,Gαs Signaling,Phototransduction Pathway,Protein Kinase A Signaling,Regulation of Cellular Mechanics by Calpain Protease,Sperm Motility
hsa-miR-345-5p	miR-345-5p (miRNAs w/seed CUGACUC)	4.276	TargetScan Human	Moderate (predicted)	CPA4	CPA4	-4.923
hsa-miR-345-5p	miR-345-5p (miRNAs w/seed CUGACUC)	4.276	TargetScan Human	Moderate (predicted)	CRISP3	CRISP3	-6.381
hsa-miR-345-5p	miR-345-5p (miRNAs w/seed CUGACUC)	4.276	TargetScan Human	Moderate (predicted)	CRISPLD2	CRISPLD2	-2.308
hsa-miR-345-5p	miR-345-5p (miRNAs w/seed CUGACUC)	4.276	TargetScan Human	Moderate (predicted)	CRTAM	CRTAM	-4.273
hsa-miR-345-5p	miR-345-5p (miRNAs w/seed CUGACUC)	4.276	TargetScan Human	High (predicted)	EPN3	EPN3	-3.407	Epithelial Adherens Junction Signaling,Germ Cell-Sertoli Cell Junction Signaling,Sertoli Cell-Sertoli Cell Junction Signaling
hsa-miR-345-5p	miR-345-5p (miRNAs w/seed CUGACUC)	4.276	TargetScan Human	Moderate (predicted)	ERBB3	ERBB3	-2.359	3-phosphoinositide Biosynthesis,Agrin Interactions at Neuromuscular Junction,ErbB Signaling,ErbB2-ErbB3 Signaling,HER-2 Signaling in Breast Cancer,Neuregulin Signaling,Superpathway of Inositol Phosphate Compounds
hsa-miR-345-5p	miR-345-5p (miRNAs w/seed CUGACUC)	4.276	TargetScan Human	Moderate (predicted)	FAM214B	FAM214B	-2.141
hsa-miR-345-5p	miR-345-5p (miRNAs w/seed CUGACUC)	4.276	TargetScan Human	Moderate (predicted)	FAM222B	FAM222B	-3.029
hsa-miR-345-5p	miR-345-5p (miRNAs w/seed CUGACUC)	4.276	TargetScan Human	Moderate (predicted)	FAM3D	FAM3D	-4.364
hsa-miR-345-5p	miR-345-5p (miRNAs w/seed CUGACUC)	4.276	TargetScan Human	Moderate (predicted)	GBA	GBA	-2.967
hsa-miR-345-5p	miR-345-5p (miRNAs w/seed CUGACUC)	4.276	TargetScan Human	Moderate (predicted)	GCNT4	GCNT4	-3.262
hsa-miR-345-5p	miR-345-5p (miRNAs w/seed CUGACUC)	4.276	TargetScan Human	Moderate (predicted)	GSE1	GSE1	-3.365
hsa-miR-345-5p	miR-345-5p (miRNAs w/seed CUGACUC)	4.276	TargetScan Human	Moderate (predicted)	HTR2C	HTR2C	-2.898	G-Protein Coupled Receptor Signaling,Gap Junction Signaling,Gαq Signaling,Serotonin Receptor Signaling
hsa-miR-345-5p	miR-345-5p (miRNAs w/seed CUGACUC)	4.276	TargetScan Human	Moderate (predicted)	ITPKC	ITPKC	-2.806	1D-myo-inositol Hexakisphosphate Biosynthesis II (Mammalian),D-myo-inositol (1,3,4)-trisphosphate Biosynthesis,Superpathway of D-myo-inositol (1,4,5)-trisphosphate Metabolism,Superpathway of Inositol Phosphate Compounds
hsa-miR-345-5p	miR-345-5p (miRNAs w/seed CUGACUC)	4.276	TargetScan Human	Moderate (predicted)	KANK4	KANK4	-2.533
hsa-miR-345-5p	miR-345-5p (miRNAs w/seed CUGACUC)	4.276	TargetScan Human	Moderate (predicted)	KLK7	KLK7	-24.215
hsa-miR-345-5p	miR-345-5p (miRNAs w/seed CUGACUC)	4.276	TargetScan Human	Moderate (predicted)	KMT2C	KMT2C	-2.304
hsa-miR-345-5p	miR-345-5p (miRNAs w/seed CUGACUC)	4.276	TargetScan Human	Moderate (predicted)	NBPF10	NBPF15 (includes others)	-2.874
hsa-miR-345-5p	miR-345-5p (miRNAs w/seed CUGACUC)	4.276	TargetScan Human	Moderate (predicted)	OLFM3	OLFM3	-2.014
hsa-miR-345-5p	miR-345-5p (miRNAs w/seed CUGACUC)	4.276	TargetScan Human	Moderate (predicted)	PAX8	PAX8	-2.136
hsa-miR-345-5p	miR-345-5p (miRNAs w/seed CUGACUC)	4.276	TargetScan Human	Moderate (predicted)	PCSK1	PCSK1	-2.115
hsa-miR-345-5p	miR-345-5p (miRNAs w/seed CUGACUC)	4.276	TargetScan Human	Moderate (predicted)	PRDM1	PRDM1	-4.277
hsa-miR-345-5p	miR-345-5p (miRNAs w/seed CUGACUC)	4.276	TargetScan Human	High (predicted)	RSAD2	RSAD2	-2.78	Role of Lipids/Lipid Rafts in the Pathogenesis of Influenza
hsa-miR-345-5p	miR-345-5p (miRNAs w/seed CUGACUC)	4.276	TargetScan Human	Moderate (predicted)	SORT1	SORT1	-2.777
hsa-miR-345-5p	miR-345-5p (miRNAs w/seed CUGACUC)	4.276	TargetScan Human	Moderate (predicted)	TGFB2	TGFB2	-2.232	Antiproliferative Role of TOB in T Cell Signaling,Aryl Hydrocarbon Receptor Signaling,Cardiac Hypertrophy Signaling,Cell Cycle: G1/S Checkpoint Regulation,Chronic Myeloid Leukemia Signaling,Colorectal Cancer Metastasis Signaling,Cyclins and Cell Cycle Regulation,Epithelial Adherens Junction Signaling,Factors Promoting Cardiogenesis in Vertebrates,Germ Cell-Sertoli Cell Junction Signaling,Glucocor…
hsa-miR-345-5p	miR-345-5p (miRNAs w/seed CUGACUC)	4.276	TargetScan Human	High (predicted)	TGM1	TGM1	-8.544
hsa-miR-345-5p	miR-345-5p (miRNAs w/seed CUGACUC)	4.276	TargetScan Human	Moderate (predicted)	TOB1	TOB1	-3.762	Antiproliferative Role of TOB in T Cell Signaling,Regulation of IL-2 Expression in Activated and Anergic T Lymphocytes
hsa-miR-345-5p	miR-345-5p (miRNAs w/seed CUGACUC)	4.276	TargetScan Human	Moderate (predicted)	TOM1L2	TOM1L2	-2.095
hsa-miR-345-5p	miR-345-5p (miRNAs w/seed CUGACUC)	4.276	TargetScan Human	Moderate (predicted)	XIRP1	XIRP1	-2.329
hsa-miR-345-5p	miR-345-5p (miRNAs w/seed CUGACUC)	4.276	TargetScan Human	Moderate (predicted)	YPEL2	YPEL2	-2.981
hsa-miR-2467-5p	miR-1188-3p (and other miRNAs w/seed GAGGCUC)	4.269	TargetScan Human	Moderate (predicted)	ABLIM3	ABLIM3	-2.872	Axonal Guidance Signaling,Netrin Signaling
hsa-miR-2467-5p	miR-1188-3p (and other miRNAs w/seed GAGGCUC)	4.269	TargetScan Human	High (predicted)	ADAMTS17	ADAMTS17	-3.86
hsa-miR-2467-5p	miR-1188-3p (and other miRNAs w/seed GAGGCUC)	4.269	TargetScan Human	Moderate (predicted)	ADARB2	ADARB2	-2.777
hsa-miR-2467-5p	miR-1188-3p (and other miRNAs w/seed GAGGCUC)	4.269	TargetScan Human	Moderate (predicted)	AGXT	AGXT	-2.563	Glycine Biosynthesis III
hsa-miR-2467-5p	miR-1188-3p (and other miRNAs w/seed GAGGCUC)	4.269	TargetScan Human	High (predicted)	ALDH3B2	ALDH3B2	-25.782	Aryl Hydrocarbon Receptor Signaling,LPS/IL-1 Mediated Inhibition of RXR Function,Xenobiotic Metabolism Signaling
hsa-miR-2467-5p	miR-1188-3p (and other miRNAs w/seed GAGGCUC)	4.269	TargetScan Human	Moderate (predicted)	ALS2CL	ALS2CL	-2.442
hsa-miR-2467-5p	miR-1188-3p (and other miRNAs w/seed GAGGCUC)	4.269	TargetScan Human	High (predicted)	AOC1	AOC1	-7.781	Histamine Degradation
hsa-miR-2467-5p	miR-1188-3p (and other miRNAs w/seed GAGGCUC)	4.269	TargetScan Human	Moderate (predicted)	AQP11	AQP11	-2.011
hsa-miR-2467-5p	miR-1188-3p (and other miRNAs w/seed GAGGCUC)	4.269	TargetScan Human	Moderate (predicted)	ATF7	ATF7	-2.056	PI3K Signaling in B Lymphocytes
hsa-miR-2467-5p	miR-1188-3p (and other miRNAs w/seed GAGGCUC)	4.269	TargetScan Human	Moderate (predicted)	BCL9L	BCL9L	-3.734
hsa-miR-2467-5p	miR-1188-3p (and other miRNAs w/seed GAGGCUC)	4.269	TargetScan Human	Moderate (predicted)	C6orf25	C6orf25	-3.089
hsa-miR-2467-5p	miR-1188-3p (and other miRNAs w/seed GAGGCUC)	4.269	TargetScan Human	Moderate (predicted)	CAPN5	CAPN5	-2.079	Amyloid Processing,Amyotrophic Lateral Sclerosis Signaling,Apoptosis Signaling,FAK Signaling,Huntington's Disease Signaling,Integrin Signaling,nNOS Signaling in Neurons,Regulation of Cellular Mechanics by Calpain Protease
hsa-miR-2467-5p	miR-1188-3p (and other miRNAs w/seed GAGGCUC)	4.269	TargetScan Human	Moderate (predicted)	CCDC120	CCDC120	-2.305
hsa-miR-2467-5p	miR-1188-3p (and other miRNAs w/seed GAGGCUC)	4.269	TargetScan Human	High (predicted)	CEACAM19	CEACAM19	-2.764
hsa-miR-2467-5p	miR-1188-3p (and other miRNAs w/seed GAGGCUC)	4.269	TargetScan Human	Moderate (predicted)	CEND1	CEND1	-2.248
hsa-miR-2467-5p	miR-1188-3p (and other miRNAs w/seed GAGGCUC)	4.269	TargetScan Human	Moderate (predicted)	CERS3	CERS3	-3.597
hsa-miR-2467-5p	miR-1188-3p (and other miRNAs w/seed GAGGCUC)	4.269	TargetScan Human	Moderate (predicted)	CLCF1	CLCF1	-2.936
hsa-miR-2467-5p	miR-1188-3p (and other miRNAs w/seed GAGGCUC)	4.269	TargetScan Human	Moderate (predicted)	CTGF	CTGF	-2.796	Hepatic Fibrosis / Hepatic Stellate Cell Activation,IGF-1 Signaling,Role of Tissue Factor in Cancer
hsa-miR-2467-5p	miR-1188-3p (and other miRNAs w/seed GAGGCUC)	4.269	TargetScan Human	Moderate (predicted)	FBRS	FBRS	-2.713
hsa-miR-2467-5p	miR-1188-3p (and other miRNAs w/seed GAGGCUC)	4.269	TargetScan Human	Moderate (predicted)	FERMT1	FERMT1	-2.051
hsa-miR-2467-5p	miR-1188-3p (and other miRNAs w/seed GAGGCUC)	4.269	TargetScan Human	Moderate (predicted)	FLVCR2	FLVCR2	-3.221
hsa-miR-2467-5p	miR-1188-3p (and other miRNAs w/seed GAGGCUC)	4.269	TargetScan Human	Moderate (predicted)	GJB4	GJB4	-2.621
hsa-miR-2467-5p	miR-1188-3p (and other miRNAs w/seed GAGGCUC)	4.269	TargetScan Human	High (predicted),Moderate (predicted)	GM2A	GM2A	-2.418	Chondroitin Sulfate Degradation (Metazoa),Dermatan Sulfate Degradation (Metazoa)
hsa-miR-2467-5p	miR-1188-3p (and other miRNAs w/seed GAGGCUC)	4.269	TargetScan Human	High (predicted)	GNG3	GNG3	-2.092	Androgen Signaling,Antiproliferative Role of Somatostatin Receptor 2,Axonal Guidance Signaling,Breast Cancer Regulation by Stathmin1,Cardiac Hypertrophy Signaling,Cardiac β-adrenergic Signaling,CCR3 Signaling in Eosinophils,CCR5 Signaling in Macrophages,Colorectal Cancer Metastasis Signaling,CREB Signaling in Neurons,CXCR4 Signaling,Ephrin B Signaling,Ephrin Receptor Signaling,fMLP Signaling in N…
hsa-miR-2467-5p	miR-1188-3p (and other miRNAs w/seed GAGGCUC)	4.269	TargetScan Human	Moderate (predicted)	GUCY1A3	GUCY1A3	-2.779	Antiproliferative Role of Somatostatin Receptor 2,Cellular Effects of Sildenafil (Viagra),Corticotropin Releasing Hormone Signaling,Dopamine-DARPP32 Feedback in cAMP Signaling,Endothelin-1 Signaling,eNOS Signaling,Gap Junction Signaling,Inhibition of Angiogenesis by TSP1,Nitric Oxide Signaling in the Cardiovascular System,Phototransduction Pathway,Relaxin Signaling,Sertoli Cell-Sertoli Cell Junct…
hsa-miR-2467-5p	miR-1188-3p (and other miRNAs w/seed GAGGCUC)	4.269	TargetScan Human	Moderate (predicted)	AC021876.4	IGF2BP3	-3.192
hsa-miR-2467-5p	miR-1188-3p (and other miRNAs w/seed GAGGCUC)	4.269	TargetScan Human	Moderate (predicted)	IL13	IL13	-2.964	Airway Inflammation in Asthma,Differential Regulation of Cytokine Production in Intestinal Epithelial Cells by IL-17A and IL-17F,Differential Regulation of Cytokine Production in Macrophages and T Helper Cells by IL-17A and IL-17F,Fc Epsilon RI Signaling,Glucocorticoid Receptor Signaling,Hepatic Cholestasis,HMGB1 Signaling,Role of Cytokines in Mediating Communication between Immune Cells,Role of …
hsa-miR-2467-5p	miR-1188-3p (and other miRNAs w/seed GAGGCUC)	4.269	TargetScan Human	Moderate (predicted)	ITPKC	ITPKC	-2.806	1D-myo-inositol Hexakisphosphate Biosynthesis II (Mammalian),D-myo-inositol (1,3,4)-trisphosphate Biosynthesis,Superpathway of D-myo-inositol (1,4,5)-trisphosphate Metabolism,Superpathway of Inositol Phosphate Compounds
hsa-miR-2467-5p	miR-1188-3p (and other miRNAs w/seed GAGGCUC)	4.269	TargetScan Human	Moderate (predicted)	IVL	IVL	-103.943	Corticotropin Releasing Hormone Signaling
hsa-miR-2467-5p	miR-1188-3p (and other miRNAs w/seed GAGGCUC)	4.269	TargetScan Human	Moderate (predicted)	KRT80	KRT80	-13.305
hsa-miR-2467-5p	miR-1188-3p (and other miRNAs w/seed GAGGCUC)	4.269	TargetScan Human	Moderate (predicted)	KRT9	KRT9	-2.464
hsa-miR-2467-5p	miR-1188-3p (and other miRNAs w/seed GAGGCUC)	4.269	TargetScan Human	Moderate (predicted)	LDOC1	LDOC1	-2.768
hsa-miR-2467-5p	miR-1188-3p (and other miRNAs w/seed GAGGCUC)	4.269	TargetScan Human	Moderate (predicted)	LIPH	LIPH	-4.784
hsa-miR-2467-5p	miR-1188-3p (and other miRNAs w/seed GAGGCUC)	4.269	TargetScan Human	Moderate (predicted)	LRRN2	LRRN2	-2.124
hsa-miR-2467-5p	miR-1188-3p (and other miRNAs w/seed GAGGCUC)	4.269	TargetScan Human	Moderate (predicted)	LY6G6C	LY6G6C	-3.002
hsa-miR-2467-5p	miR-1188-3p (and other miRNAs w/seed GAGGCUC)	4.269	TargetScan Human	Moderate (predicted)	MAML3	MAML3	-2.566	Notch Signaling
hsa-miR-2467-5p	miR-1188-3p (and other miRNAs w/seed GAGGCUC)	4.269	TargetScan Human	Moderate (predicted)	MAST4	MAST4	-2.547
hsa-miR-2467-5p	miR-1188-3p (and other miRNAs w/seed GAGGCUC)	4.269	TargetScan Human	Moderate (predicted)	MN1	MN1	-3.776
hsa-miR-2467-5p	miR-1188-3p (and other miRNAs w/seed GAGGCUC)	4.269	TargetScan Human	Moderate (predicted)	MNT	MNT	-3.773
hsa-miR-2467-5p	miR-1188-3p (and other miRNAs w/seed GAGGCUC)	4.269	TargetScan Human	Moderate (predicted)	MYO1F	MYO1F	-2.298
hsa-miR-2467-5p	miR-1188-3p (and other miRNAs w/seed GAGGCUC)	4.269	TargetScan Human	Moderate (predicted)	NLGN3	NLGN3	-6.142
hsa-miR-2467-5p	miR-1188-3p (and other miRNAs w/seed GAGGCUC)	4.269	TargetScan Human	Moderate (predicted)	NOTCH3	NOTCH3	-15.405	Epithelial Adherens Junction Signaling,Notch Signaling,Regulation of the Epithelial-Mesenchymal Transition Pathway
hsa-miR-2467-5p	miR-1188-3p (and other miRNAs w/seed GAGGCUC)	4.269	TargetScan Human	Moderate (predicted)	NR1D1	NR1D1	-3.526	Circadian Rhythm Signaling
hsa-miR-2467-5p	miR-1188-3p (and other miRNAs w/seed GAGGCUC)	4.269	TargetScan Human	Moderate (predicted)	PCDHB3	PCDHB3	-5.577
hsa-miR-2467-5p	miR-1188-3p (and other miRNAs w/seed GAGGCUC)	4.269	TargetScan Human	High (predicted)	PCDHB6	PCDHB6	-4.007
hsa-miR-2467-5p	miR-1188-3p (and other miRNAs w/seed GAGGCUC)	4.269	TargetScan Human	Moderate (predicted)	PDE4C	PDE4C	-2.192	cAMP-mediated signaling,Cardiac β-adrenergic Signaling,Cellular Effects of Sildenafil (Viagra),G-Protein Coupled Receptor Signaling,Gustation Pathway,Protein Kinase A Signaling,Relaxin Signaling,Sperm Motility,tRNA Splicing
hsa-miR-2467-5p	miR-1188-3p (and other miRNAs w/seed GAGGCUC)	4.269	TargetScan Human	Moderate (predicted)	PLA2G2F	PLA2G2F	-13.49	Antioxidant Action of Vitamin C,Atherosclerosis Signaling,CCR3 Signaling in Eosinophils,Eicosanoid Signaling,Endothelin-1 Signaling,ERK/MAPK Signaling,Fc Epsilon RI Signaling,MIF Regulation of Innate Immunity,MIF-mediated Glucocorticoid Regulation,p38 MAPK Signaling,Phospholipase C Signaling,Phospholipases,Role of MAPK Signaling in the Pathogenesis of Influenza,Sperm Motility,Synaptic Long Term D…
hsa-miR-2467-5p	miR-1188-3p (and other miRNAs w/seed GAGGCUC)	4.269	TargetScan Human	Moderate (predicted)	PNPLA1	PNPLA1	-5.683
hsa-miR-2467-5p	miR-1188-3p (and other miRNAs w/seed GAGGCUC)	4.269	TargetScan Human	Moderate (predicted)	PPP2R2C	PPP2R2C	-6.788	AMPK Signaling,Breast Cancer Regulation by Stathmin1,Cardiac β-adrenergic Signaling,CDK5 Signaling,Cell Cycle Regulation by BTG Family Proteins,Ceramide Signaling,CTLA4 Signaling in Cytotoxic T Lymphocytes,Cyclins and Cell Cycle Regulation,Dopamine Receptor Signaling,Dopamine-DARPP32 Feedback in cAMP Signaling,ERK/MAPK Signaling,HIPPO signaling,ILK Signaling,Mitotic Roles of Polo-Like Kinase,mTOR…
hsa-miR-2467-5p	miR-1188-3p (and other miRNAs w/seed GAGGCUC)	4.269	TargetScan Human	Moderate (predicted)	PSAPL1	PSAPL1	-14.962
hsa-miR-2467-5p	miR-1188-3p (and other miRNAs w/seed GAGGCUC)	4.269	TargetScan Human	Moderate (predicted)	PYGB	PYGB	-2.087	Glycogen Degradation II,Glycogen Degradation III,Protein Kinase A Signaling,α-Adrenergic Signaling
hsa-miR-2467-5p	miR-1188-3p (and other miRNAs w/seed GAGGCUC)	4.269	TargetScan Human	Moderate (predicted)	RPS10-NUDT3	RPS10-NUDT3	-17.235
hsa-miR-2467-5p	miR-1188-3p (and other miRNAs w/seed GAGGCUC)	4.269	TargetScan Human	Moderate (predicted)	SATB1	SATB1	-2.458
hsa-miR-2467-5p	miR-1188-3p (and other miRNAs w/seed GAGGCUC)	4.269	TargetScan Human	Moderate (predicted)	SDCBP2	SDCBP2	-4.61
hsa-miR-2467-5p	miR-1188-3p (and other miRNAs w/seed GAGGCUC)	4.269	TargetScan Human	Moderate (predicted)	SDK2	SDK2	-11.756
hsa-miR-2467-5p	miR-1188-3p (and other miRNAs w/seed GAGGCUC)	4.269	TargetScan Human	Moderate (predicted)	SHC2	SHC2	-2.828	Endothelin-1 Signaling,Renin-Angiotensin Signaling
hsa-miR-2467-5p	miR-1188-3p (and other miRNAs w/seed GAGGCUC)	4.269	TargetScan Human	Moderate (predicted)	SLC22A23	SLC22A23	-5.493
hsa-miR-2467-5p	miR-1188-3p (and other miRNAs w/seed GAGGCUC)	4.269	TargetScan Human	Moderate (predicted)	SLC26A1	SLC26A1	-2.077
hsa-miR-2467-5p	miR-1188-3p (and other miRNAs w/seed GAGGCUC)	4.269	TargetScan Human	Moderate (predicted)	SPRR1A	SPRR1A	-265.061
hsa-miR-2467-5p	miR-1188-3p (and other miRNAs w/seed GAGGCUC)	4.269	TargetScan Human	Moderate (predicted)	ST3GAL1	ST3GAL1	-2.041
hsa-miR-2467-5p	miR-1188-3p (and other miRNAs w/seed GAGGCUC)	4.269	TargetScan Human	Moderate (predicted)	STRA6	STRA6	-14.777
hsa-miR-2467-5p	miR-1188-3p (and other miRNAs w/seed GAGGCUC)	4.269	TargetScan Human	Moderate (predicted)	TMEM86A	TMEM86A	-14.473
hsa-miR-2467-5p	miR-1188-3p (and other miRNAs w/seed GAGGCUC)	4.269	TargetScan Human	Moderate (predicted)	TOM1L2	TOM1L2	-2.095
hsa-miR-2467-5p	miR-1188-3p (and other miRNAs w/seed GAGGCUC)	4.269	TargetScan Human	High (predicted)	TSPAN1	TSPAN1	-2.06	Integrin Signaling
hsa-miR-2467-5p	miR-1188-3p (and other miRNAs w/seed GAGGCUC)	4.269	TargetScan Human	High (predicted)	TSSK1B	TSSK1B	-2.057
hsa-miR-2467-5p	miR-1188-3p (and other miRNAs w/seed GAGGCUC)	4.269	TargetScan Human	Moderate (predicted)	TTLL10	TTLL10	-5.638
hsa-miR-2467-5p	miR-1188-3p (and other miRNAs w/seed GAGGCUC)	4.269	TargetScan Human	High (predicted)	VSIG10L	VSIG10L	-10.516
hsa-miR-2467-5p	miR-1188-3p (and other miRNAs w/seed GAGGCUC)	4.269	TargetScan Human	Moderate (predicted)	WNK1	WNK1	-2.084	ERK5 Signaling
hsa-miR-2467-5p	miR-1188-3p (and other miRNAs w/seed GAGGCUC)	4.269	TargetScan Human	Moderate (predicted)	ZNF365	ZNF365	-4.12
hsa-miR-934	miR-934 (miRNAs w/seed GUCUACU)	3.95	TargetScan Human	Moderate (predicted)	AZGP1	AZGP1	-13.371
hsa-miR-934	miR-934 (miRNAs w/seed GUCUACU)	3.95	TargetScan Human	High (predicted)	CYP1B1	CYP1B1	-2.964	Acetone Degradation I (to Methylglyoxal),Aryl Hydrocarbon Receptor Signaling,Bupropion Degradation,Estrogen Biosynthesis,Melatonin Degradation I,Nicotine Degradation II,Nicotine Degradation III,Superpathway of Melatonin Degradation,Xenobiotic Metabolism Signaling
hsa-miR-934	miR-934 (miRNAs w/seed GUCUACU)	3.95	TargetScan Human	High (predicted)	CYP4F3	CYP4F3	-9.216	α-tocopherol Degradation
hsa-miR-934	miR-934 (miRNAs w/seed GUCUACU)	3.95	TargetScan Human	Moderate (predicted)	EFNA3	EFNA3	-3.819	Axonal Guidance Signaling,Ephrin A Signaling,Ephrin Receptor Signaling
hsa-miR-934	miR-934 (miRNAs w/seed GUCUACU)	3.95	TargetScan Human	High (predicted),Moderate (predicted)	GOLGA6L3	GOLGA6L9 (includes others)	-2.815
hsa-miR-934	miR-934 (miRNAs w/seed GUCUACU)	3.95	TargetScan Human	Moderate (predicted)	GPR82	GPR82	-2.37
hsa-miR-934	miR-934 (miRNAs w/seed GUCUACU)	3.95	TargetScan Human	Moderate (predicted)	HPGD	HPGD	-22.747
hsa-miR-934	miR-934 (miRNAs w/seed GUCUACU)	3.95	TargetScan Human	Moderate (predicted)	ISLR	ISLR	-13.017
hsa-miR-934	miR-934 (miRNAs w/seed GUCUACU)	3.95	TargetScan Human	Moderate (predicted)	KAT2B	KAT2B	-3.062	Adipogenesis pathway,AMPK Signaling,Androgen Signaling,Cell Cycle: G2/M DNA Damage Checkpoint Regulation,Estrogen Receptor Signaling,Glucocorticoid Receptor Signaling,HMGB1 Signaling,p53 Signaling,RAR Activation
hsa-miR-934	miR-934 (miRNAs w/seed GUCUACU)	3.95	TargetScan Human	Moderate (predicted)	KMT2C	KMT2C	-2.304
hsa-miR-934	miR-934 (miRNAs w/seed GUCUACU)	3.95	TargetScan Human	Moderate (predicted)	LRRN3	LRRN3	-2.392
hsa-miR-934	miR-934 (miRNAs w/seed GUCUACU)	3.95	TargetScan Human	Moderate (predicted)	AC104438.1	MAGI1	-2.341	Epithelial Adherens Junction Signaling,PTEN Signaling
hsa-miR-934	miR-934 (miRNAs w/seed GUCUACU)	3.95	TargetScan Human	Moderate (predicted)	PLEKHA7	PLEKHA7	-3.681
hsa-miR-934	miR-934 (miRNAs w/seed GUCUACU)	3.95	TargetScan Human	Moderate (predicted)	RERE	RERE	-2.172
hsa-miR-934	miR-934 (miRNAs w/seed GUCUACU)	3.95	TargetScan Human	Moderate (predicted)	TMEM86A	TMEM86A	-14.473
hsa-miR-934	miR-934 (miRNAs w/seed GUCUACU)	3.95	TargetScan Human	High (predicted)	ZDHHC11	ZDHHC11	-2.621
hsa-miR-934	miR-934 (miRNAs w/seed GUCUACU)	3.95	TargetScan Human	Moderate (predicted)	ZFP36	ZFP36	-4.188
hsa-miR-181b-3p	miR-181b-1-3p (and other miRNAs w/seed UCACUGA)	3.799	TargetScan Human	Moderate (predicted)	ADAMTS17	ADAMTS17	-3.86
hsa-miR-181b-3p	miR-181b-1-3p (and other miRNAs w/seed UCACUGA)	3.799	TargetScan Human	Moderate (predicted)	ADARB2	ADARB2	-2.777
hsa-miR-181b-3p	miR-181b-1-3p (and other miRNAs w/seed UCACUGA)	3.799	TargetScan Human	Moderate (predicted)	ARHGAP32	ARHGAP32	-3.857
hsa-miR-181b-3p	miR-181b-1-3p (and other miRNAs w/seed UCACUGA)	3.799	TargetScan Human	Moderate (predicted)	ARID1A	ARID1A	-2.087	AMPK Signaling,Glucocorticoid Receptor Signaling,Hereditary Breast Cancer Signaling,RAR Activation,Role of BRCA1 in DNA Damage Response
hsa-miR-181b-3p	miR-181b-1-3p (and other miRNAs w/seed UCACUGA)	3.799	TargetScan Human	Moderate (predicted)	BNIP3L	BNIP3L	-2.076
hsa-miR-181b-3p	miR-181b-1-3p (and other miRNAs w/seed UCACUGA)	3.799	TargetScan Human	Moderate (predicted)	CFLAR	CFLAR	-2.457	Death Receptor Signaling,Molecular Mechanisms of Cancer,PEDF Signaling,Retinoic acid Mediated Apoptosis Signaling
hsa-miR-181b-3p	miR-181b-1-3p (and other miRNAs w/seed UCACUGA)	3.799	TargetScan Human	Moderate (predicted)	ELF5	ELF5	-2.591	ERK/MAPK Signaling,HGF Signaling,Telomerase Signaling
hsa-miR-181b-3p	miR-181b-1-3p (and other miRNAs w/seed UCACUGA)	3.799	TargetScan Human	Moderate (predicted)	FOXO3	FOXO3	-2.104	AMPK Signaling,Cancer Drug Resistance By Drug Efflux,Endometrial Cancer Signaling,ERK5 Signaling,Glucocorticoid Receptor Signaling,IGF-1 Signaling,Insulin Receptor Signaling,Non-Small Cell Lung Cancer Signaling,PI3K Signaling in B Lymphocytes,PI3K/AKT Signaling,PTEN Signaling,PXR/RXR Activation,VEGF Signaling
hsa-miR-181b-3p	miR-181b-1-3p (and other miRNAs w/seed UCACUGA)	3.799	TargetScan Human	Moderate (predicted)	GDPD1	GDPD1	-2.02
hsa-miR-181b-3p	miR-181b-1-3p (and other miRNAs w/seed UCACUGA)	3.799	TargetScan Human	Moderate (predicted)	GLRX	GLRX	-3.004	Antioxidant Action of Vitamin C,Ascorbate Recycling (Cytosolic),Glutathione Redox Reactions II,Vitamin-C Transport
hsa-miR-181b-3p	miR-181b-1-3p (and other miRNAs w/seed UCACUGA)	3.799	TargetScan Human	Moderate (predicted)	GRHL3	GRHL3	-8.588
hsa-miR-181b-3p	miR-181b-1-3p (and other miRNAs w/seed UCACUGA)	3.799	TargetScan Human	Moderate (predicted)	IGSF22	IGSF22	-2.416
hsa-miR-181b-3p	miR-181b-1-3p (and other miRNAs w/seed UCACUGA)	3.799	TargetScan Human	Moderate (predicted)	NOTCH2NL	LOC100996763/NOTCH2NL	-2.244
hsa-miR-181b-3p	miR-181b-1-3p (and other miRNAs w/seed UCACUGA)	3.799	TargetScan Human	Moderate (predicted)	MAF	MAF	-3.312	IL-12 Signaling and Production in Macrophages,NRF2-mediated Oxidative Stress Response,Xenobiotic Metabolism Signaling
hsa-miR-181b-3p	miR-181b-1-3p (and other miRNAs w/seed UCACUGA)	3.799	TargetScan Human	Moderate (predicted)	MAP3K9	MAP3K9	-2.425	B Cell Receptor Signaling,Cardiac Hypertrophy Signaling,CD27 Signaling in Lymphocytes,Germ Cell-Sertoli Cell Junction Signaling,GNRH Signaling,HGF Signaling,NGF Signaling,PKCθ Signaling in T Lymphocytes,Production of Nitric Oxide and Reactive Oxygen Species in Macrophages,Pyridoxal 5'-phosphate Salvage Pathway,RANK Signaling in Osteoclasts,Reelin Signaling in Neurons,Salvage Pathways of Pyrimidin…
hsa-miR-181b-3p	miR-181b-1-3p (and other miRNAs w/seed UCACUGA)	3.799	TargetScan Human	Moderate (predicted)	PCDHB4	PCDHB4	-3.95
hsa-miR-181b-3p	miR-181b-1-3p (and other miRNAs w/seed UCACUGA)	3.799	TargetScan Human	Moderate (predicted)	PRAME	PRAME	-3.271
hsa-miR-181b-3p	miR-181b-1-3p (and other miRNAs w/seed UCACUGA)	3.799	TargetScan Human	High (predicted)	SEMA3C	SEMA3C	-2.081	Axonal Guidance Signaling
hsa-miR-181b-3p	miR-181b-1-3p (and other miRNAs w/seed UCACUGA)	3.799	TargetScan Human	Moderate (predicted)	SMURF1	SMURF1	-2.235	BMP signaling pathway,Protein Ubiquitination Pathway,Regulation of the Epithelial-Mesenchymal Transition Pathway,Role of Osteoblasts, Osteoclasts and Chondrocytes in Rheumatoid Arthritis,TGF-β Signaling,Tight Junction Signaling
hsa-miR-181b-3p	miR-181b-1-3p (and other miRNAs w/seed UCACUGA)	3.799	TargetScan Human	High (predicted)	SOWAHB	SOWAHB	-6.731
hsa-miR-181b-3p	miR-181b-1-3p (and other miRNAs w/seed UCACUGA)	3.799	TargetScan Human	Moderate (predicted)	SPEN	SPEN	-2.028	Estrogen Receptor Signaling
hsa-miR-181b-3p	miR-181b-1-3p (and other miRNAs w/seed UCACUGA)	3.799	TargetScan Human	Moderate (predicted)	UBQLN2	UBQLN2	-2.561
hsa-miR-181b-3p	miR-181b-1-3p (and other miRNAs w/seed UCACUGA)	3.799	TargetScan Human	Moderate (predicted)	UPK2	UPK2	-7.101
hsa-miR-1270	miR-1270 (and other miRNAs w/seed UGGAGAU)	3.784	TargetScan Human	Moderate (predicted)	AC106801.1	ADAM19	-5.813	Axonal Guidance Signaling
hsa-miR-1270	miR-1270 (and other miRNAs w/seed UGGAGAU)	3.784	TargetScan Human	Moderate (predicted)	ALDH8A1	ALDH8A1	-2.144	Aryl Hydrocarbon Receptor Signaling,LPS/IL-1 Mediated Inhibition of RXR Function,Retinoate Biosynthesis I,Xenobiotic Metabolism Signaling
hsa-miR-1270	miR-1270 (and other miRNAs w/seed UGGAGAU)	3.784	TargetScan Human	High (predicted)	ANGPTL7	ANGPTL7	-2.676
hsa-miR-1270	miR-1270 (and other miRNAs w/seed UGGAGAU)	3.784	TargetScan Human	Moderate (predicted)	AQP11	AQP11	-2.011
hsa-miR-1270	miR-1270 (and other miRNAs w/seed UGGAGAU)	3.784	TargetScan Human	Moderate (predicted)	ATP12A	ATP12A	-66.313
hsa-miR-1270	miR-1270 (and other miRNAs w/seed UGGAGAU)	3.784	TargetScan Human	Moderate (predicted)	B3GALT2	B3GALT2	-2.705
hsa-miR-1270	miR-1270 (and other miRNAs w/seed UGGAGAU)	3.784	TargetScan Human	Moderate (predicted)	BMP2	BMP2	-2.655	Adipogenesis pathway,Axonal Guidance Signaling,Basal Cell Carcinoma Signaling,BMP signaling pathway,Cardiomyocyte Differentiation via BMP Receptors,Factors Promoting Cardiogenesis in Vertebrates,Human Embryonic Stem Cell Pluripotency,ILK Signaling,Molecular Mechanisms of Cancer,NF-κB Signaling,RAR Activation,Retinoate Biosynthesis I,Role of NANOG in Mammalian Embryonic Stem Cell Pluripotency,Role…
hsa-miR-1270	miR-1270 (and other miRNAs w/seed UGGAGAU)	3.784	TargetScan Human	Moderate (predicted)	C6orf15	C6orf15	-47.319
hsa-miR-1270	miR-1270 (and other miRNAs w/seed UGGAGAU)	3.784	TargetScan Human	Moderate (predicted)	CCL22	CCL22	-4.552	Agranulocyte Adhesion and Diapedesis,Granulocyte Adhesion and Diapedesis
hsa-miR-1270	miR-1270 (and other miRNAs w/seed UGGAGAU)	3.784	TargetScan Human	Moderate (predicted)	CDRT1	CDRT1	-5.132
hsa-miR-1270	miR-1270 (and other miRNAs w/seed UGGAGAU)	3.784	TargetScan Human	Moderate (predicted)	CERS3	CERS3	-3.597
hsa-miR-1270	miR-1270 (and other miRNAs w/seed UGGAGAU)	3.784	TargetScan Human	High (predicted)	CNTN3	CNTN3	-2.65
hsa-miR-1270	miR-1270 (and other miRNAs w/seed UGGAGAU)	3.784	TargetScan Human	Moderate (predicted)	CPEB2	CPEB2	-2.677
hsa-miR-1270	miR-1270 (and other miRNAs w/seed UGGAGAU)	3.784	TargetScan Human	High (predicted)	DENND2C	DENND2C	-3.073
hsa-miR-1270	miR-1270 (and other miRNAs w/seed UGGAGAU)	3.784	TargetScan Human	Moderate (predicted)	DOPEY2	DOPEY2	-2.014
hsa-miR-1270	miR-1270 (and other miRNAs w/seed UGGAGAU)	3.784	TargetScan Human	Moderate (predicted)	DSC2	DSC2	-6.465
hsa-miR-1270	miR-1270 (and other miRNAs w/seed UGGAGAU)	3.784	TargetScan Human	Moderate (predicted)	FAM222B	FAM222B	-3.029
hsa-miR-1270	miR-1270 (and other miRNAs w/seed UGGAGAU)	3.784	TargetScan Human	Moderate (predicted)	FOXO1	FOXO1	-2.166	14-3-3-mediated Signaling,Adipogenesis pathway,AMPK Signaling,Angiopoietin Signaling,B Cell Receptor Signaling,Cancer Drug Resistance By Drug Efflux,Cell Cycle: G1/S Checkpoint Regulation,Docosahexaenoic Acid (DHA) Signaling,ErbB Signaling,ErbB2-ErbB3 Signaling,FXR/RXR Activation,Glioblastoma Multiforme Signaling,HER-2 Signaling in Breast Cancer,Human Embryonic Stem Cell Pluripotency,IGF-1 Signal…
hsa-miR-1270	miR-1270 (and other miRNAs w/seed UGGAGAU)	3.784	TargetScan Human	Moderate (predicted)	FOXQ1	FOXQ1	-2.797
hsa-miR-1270	miR-1270 (and other miRNAs w/seed UGGAGAU)	3.784	TargetScan Human	Moderate (predicted)	FRAS1	FRAS1	-2.063
hsa-miR-1270	miR-1270 (and other miRNAs w/seed UGGAGAU)	3.784	TargetScan Human	Moderate (predicted)	GCM2	GCM2	-2.461
hsa-miR-1270	miR-1270 (and other miRNAs w/seed UGGAGAU)	3.784	TargetScan Human	Moderate (predicted)	GPR183	GPR183	-2.256
hsa-miR-1270	miR-1270 (and other miRNAs w/seed UGGAGAU)	3.784	TargetScan Human	Moderate (predicted)	HEPHL1	HEPHL1	-3.097
hsa-miR-1270	miR-1270 (and other miRNAs w/seed UGGAGAU)	3.784	TargetScan Human	Moderate (predicted)	KCNA4	KCNA4	-2.149
hsa-miR-1270	miR-1270 (and other miRNAs w/seed UGGAGAU)	3.784	TargetScan Human	High (predicted)	KRT37	KRT37	-28.1
hsa-miR-1270	miR-1270 (and other miRNAs w/seed UGGAGAU)	3.784	TargetScan Human	Moderate (predicted)	KRT4	KRT4	-12.44
hsa-miR-1270	miR-1270 (and other miRNAs w/seed UGGAGAU)	3.784	TargetScan Human	Moderate (predicted)	KRTAP4-11	KRTAP4-11	-2.128
hsa-miR-1270	miR-1270 (and other miRNAs w/seed UGGAGAU)	3.784	TargetScan Human	Moderate (predicted)	LRRN2	LRRN2	-2.124
hsa-miR-1270	miR-1270 (and other miRNAs w/seed UGGAGAU)	3.784	TargetScan Human	Moderate (predicted)	NLGN3	NLGN3	-6.142
hsa-miR-1270	miR-1270 (and other miRNAs w/seed UGGAGAU)	3.784	TargetScan Human	Moderate (predicted)	PLA2G4D	PLA2G4D	-24.369	Antioxidant Action of Vitamin C,Atherosclerosis Signaling,CCR3 Signaling in Eosinophils,Eicosanoid Signaling,Endothelin-1 Signaling,ERK/MAPK Signaling,Fc Epsilon RI Signaling,MIF Regulation of Innate Immunity,MIF-mediated Glucocorticoid Regulation,p38 MAPK Signaling,Phospholipase C Signaling,Phospholipases,Role of MAPK Signaling in the Pathogenesis of Influenza,Sperm Motility,Synaptic Long Term D…
hsa-miR-1270	miR-1270 (and other miRNAs w/seed UGGAGAU)	3.784	TargetScan Human	Moderate (predicted)	PPARD	PPARD	-2.991	PPAR Signaling,VDR/RXR Activation,Wnt/β-catenin Signaling
hsa-miR-1270	miR-1270 (and other miRNAs w/seed UGGAGAU)	3.784	TargetScan Human	Moderate (predicted)	PSAPL1	PSAPL1	-14.962
hsa-miR-1270	miR-1270 (and other miRNAs w/seed UGGAGAU)	3.784	TargetScan Human	Moderate (predicted)	RNF39	RNF39	-8.257
hsa-miR-1270	miR-1270 (and other miRNAs w/seed UGGAGAU)	3.784	TargetScan Human	Moderate (predicted)	SERPINE1	SERPINE1	-2.528	Acute Phase Response Signaling,Coagulation System,Glucocorticoid Receptor Signaling,Hepatic Fibrosis / Hepatic Stellate Cell Activation,HMGB1 Signaling,TGF-β Signaling
hsa-miR-1270	miR-1270 (and other miRNAs w/seed UGGAGAU)	3.784	TargetScan Human	Moderate (predicted)	SH3PXD2A	SH3PXD2A	-2.307
hsa-miR-1270	miR-1270 (and other miRNAs w/seed UGGAGAU)	3.784	TargetScan Human	Moderate (predicted)	ZNF841	ZNF841	-4.626
hsa-miR-1270	miR-1270 (and other miRNAs w/seed UGGAGAU)	3.784	TargetScan Human	Moderate (predicted)	ZSWIM4	ZSWIM4	-2.82
hsa-miR-362-5p	miR-362-5p (and other miRNAs w/seed AUCCUUG)	3.734	TargetScan Human	Moderate (predicted)	ALDH8A1	ALDH8A1	-2.144	Aryl Hydrocarbon Receptor Signaling,LPS/IL-1 Mediated Inhibition of RXR Function,Retinoate Biosynthesis I,Xenobiotic Metabolism Signaling
hsa-miR-362-5p	miR-362-5p (and other miRNAs w/seed AUCCUUG)	3.734	TargetScan Human	Moderate (predicted)	ANGPTL7	ANGPTL7	-2.676
hsa-miR-362-5p	miR-362-5p (and other miRNAs w/seed AUCCUUG)	3.734	TargetScan Human	Moderate (predicted)	ANK3	ANK3	-2.38
hsa-miR-362-5p	miR-362-5p (and other miRNAs w/seed AUCCUUG)	3.734	TargetScan Human	Moderate (predicted)	ATP2B4	ATP2B4	-2.033	Calcium Signaling,Calcium Transport I
hsa-miR-362-5p	miR-362-5p (and other miRNAs w/seed AUCCUUG)	3.734	TargetScan Human	Moderate (predicted)	CEA	CEACAM5	-54.414
hsa-miR-362-5p	miR-362-5p (and other miRNAs w/seed AUCCUUG)	3.734	TargetScan Human	Moderate (predicted)	CNGB1	CNGB1	-3.387	cAMP-mediated signaling,eNOS Signaling,Gαs Signaling,Phototransduction Pathway,Protein Kinase A Signaling,Regulation of Cellular Mechanics by Calpain Protease,Sperm Motility
hsa-miR-362-5p	miR-362-5p (and other miRNAs w/seed AUCCUUG)	3.734	TargetScan Human	High (predicted)	CYP1B1	CYP1B1	-2.964	Acetone Degradation I (to Methylglyoxal),Aryl Hydrocarbon Receptor Signaling,Bupropion Degradation,Estrogen Biosynthesis,Melatonin Degradation I,Nicotine Degradation II,Nicotine Degradation III,Superpathway of Melatonin Degradation,Xenobiotic Metabolism Signaling
hsa-miR-362-5p	miR-362-5p (and other miRNAs w/seed AUCCUUG)	3.734	TargetScan Human	Moderate (predicted)	IL36RN	IL36RN	-5.338	Acute Phase Response Signaling,Agranulocyte Adhesion and Diapedesis,Altered T Cell and B Cell Signaling in Rheumatoid Arthritis,Atherosclerosis Signaling,Cholecystokinin/Gastrin-mediated Signaling,Communication between Innate and Adaptive Immune Cells,Dendritic Cell Maturation,FXR/RXR Activation,Graft-versus-Host Disease Signaling,Granulocyte Adhesion and Diapedesis,Hepatic Cholestasis,IL-10 Sign…
hsa-miR-362-5p	miR-362-5p (and other miRNAs w/seed AUCCUUG)	3.734	TargetScan Human	Moderate (predicted)	MAP3K8	MAP3K8	-2.332	B Cell Receptor Signaling,Cardiac Hypertrophy Signaling,CD27 Signaling in Lymphocytes,ERK5 Signaling,G-Protein Coupled Receptor Signaling,Germ Cell-Sertoli Cell Junction Signaling,GNRH Signaling,HGF Signaling,IL-12 Signaling and Production in Macrophages,NF-κB Signaling,NGF Signaling,PI3K/AKT Signaling,PKCθ Signaling in T Lymphocytes,Production of Nitric Oxide and Reactive Oxygen Species in Macro…
hsa-miR-362-5p	miR-362-5p (and other miRNAs w/seed AUCCUUG)	3.734	TargetScan Human	Moderate (predicted)	MYO5B	MYO5B	-5.958
hsa-miR-362-5p	miR-362-5p (and other miRNAs w/seed AUCCUUG)	3.734	TargetScan Human	Moderate (predicted)	AF127577.11	NRIP1	-4.135	Aryl Hydrocarbon Receptor Signaling,Estrogen Receptor Signaling,Glucocorticoid Receptor Signaling,PPAR Signaling,RAR Activation,Xenobiotic Metabolism Signaling
hsa-miR-362-5p	miR-362-5p (and other miRNAs w/seed AUCCUUG)	3.734	TargetScan Human	Moderate (predicted)	PADI1	PADI1	-4.627	Protein Citrullination
hsa-miR-362-5p	miR-362-5p (and other miRNAs w/seed AUCCUUG)	3.734	TargetScan Human	High (predicted)	PIK3C2B	PIK3C2B	-2.555	14-3-3-mediated Signaling,3-phosphoinositide Biosynthesis,Actin Cytoskeleton Signaling,Acute Myeloid Leukemia Signaling,Aldosterone Signaling in Epithelial Cells,AMPK Signaling,Amyotrophic Lateral Sclerosis Signaling,Angiopoietin Signaling,Antiproliferative Role of Somatostatin Receptor 2,Axonal Guidance Signaling,B Cell Receptor Signaling,Breast Cancer Regulation by Stathmin1,Cardiac Hypertrophy…
hsa-miR-362-5p	miR-362-5p (and other miRNAs w/seed AUCCUUG)	3.734	TargetScan Human	Moderate (predicted)	PLCD1	PLCD1	-2.683	14-3-3-mediated Signaling,Aldosterone Signaling in Epithelial Cells,Antioxidant Action of Vitamin C,Axonal Guidance Signaling,Cardiac Hypertrophy Signaling,Cellular Effects of Sildenafil (Viagra),CREB Signaling in Neurons,D-myo-inositol (1,4,5)-Trisphosphate Biosynthesis,D-myo-inositol-5-phosphate Metabolism,Dendritic Cell Maturation,Dopamine-DARPP32 Feedback in cAMP Signaling,Endothelin-1 Signal…
hsa-miR-362-5p	miR-362-5p (and other miRNAs w/seed AUCCUUG)	3.734	TargetScan Human	Moderate (predicted)	PRR9	PRR9	-54.256
hsa-miR-362-5p	miR-362-5p (and other miRNAs w/seed AUCCUUG)	3.734	TargetScan Human	Moderate (predicted)	SATB1	SATB1	-2.458
hsa-miR-362-5p	miR-362-5p (and other miRNAs w/seed AUCCUUG)	3.734	TargetScan Human	Moderate (predicted)	TGFB2	TGFB2	-2.232	Antiproliferative Role of TOB in T Cell Signaling,Aryl Hydrocarbon Receptor Signaling,Cardiac Hypertrophy Signaling,Cell Cycle: G1/S Checkpoint Regulation,Chronic Myeloid Leukemia Signaling,Colorectal Cancer Metastasis Signaling,Cyclins and Cell Cycle Regulation,Epithelial Adherens Junction Signaling,Factors Promoting Cardiogenesis in Vertebrates,Germ Cell-Sertoli Cell Junction Signaling,Glucocor…
hsa-miR-362-5p	miR-362-5p (and other miRNAs w/seed AUCCUUG)	3.734	TargetScan Human	Moderate (predicted)	TRIM62	TRIM62	-2.238
hsa-miR-362-5p	miR-362-5p (and other miRNAs w/seed AUCCUUG)	3.734	TargetScan Human	Moderate (predicted)	VGLL3	VGLL3	-5.227
hsa-miR-10a-5p	miR-10a-5p (and other miRNAs w/seed ACCCUGU)	3.719	TargetScan Human	Moderate (predicted)	ABL2	ABL2	-2.373	PDGF Signaling,RhoA Signaling
hsa-miR-10a-5p	miR-10a-5p (and other miRNAs w/seed ACCCUGU)	3.719	TargetScan Human	High (predicted)	ANK3	ANK3	-2.38
hsa-miR-10a-5p	miR-10a-5p (and other miRNAs w/seed ACCCUGU)	3.719	TargetScan Human	Moderate (predicted)	AC005779.2	BLOC1S3	-2.305
hsa-miR-10a-5p	miR-10a-5p (and other miRNAs w/seed ACCCUGU)	3.719	TargetScan Human	Moderate (predicted)	C10orf111	C10orf111	-2.451
hsa-miR-10a-5p	miR-10a-5p (and other miRNAs w/seed ACCCUGU)	3.719	TargetScan Human	High (predicted)	C6orf132	C6orf132	-4.715
hsa-miR-10a-5p	miR-10a-5p (and other miRNAs w/seed ACCCUGU)	3.719	TargetScan Human	Moderate (predicted)	CFLAR	CFLAR	-2.457	Death Receptor Signaling,Molecular Mechanisms of Cancer,PEDF Signaling,Retinoic acid Mediated Apoptosis Signaling
hsa-miR-10a-5p	miR-10a-5p (and other miRNAs w/seed ACCCUGU)	3.719	TargetScan Human	High (predicted)	CLCN5	CLCN5	-2.262
hsa-miR-10a-5p	miR-10a-5p (and other miRNAs w/seed ACCCUGU)	3.719	TargetScan Human	Moderate (predicted)	CRISP3	CRISP3	-6.381
hsa-miR-10a-5p	miR-10a-5p (and other miRNAs w/seed ACCCUGU)	3.719	TargetScan Human	High (predicted)	DCDC2B	DCDC2B	-2.016
hsa-miR-10a-5p	miR-10a-5p (and other miRNAs w/seed ACCCUGU)	3.719	TargetScan Human	High (predicted)	EPHA8	EPHA8	-3.338	Axonal Guidance Signaling,Ephrin A Signaling,Ephrin Receptor Signaling
hsa-miR-10a-5p	miR-10a-5p (and other miRNAs w/seed ACCCUGU)	3.719	TargetScan Human	Moderate (predicted)	EPN3	EPN3	-3.407	Epithelial Adherens Junction Signaling,Germ Cell-Sertoli Cell Junction Signaling,Sertoli Cell-Sertoli Cell Junction Signaling
hsa-miR-10a-5p	miR-10a-5p (and other miRNAs w/seed ACCCUGU)	3.719	TargetScan Human	High (predicted)	FAM196A	FAM196A	-2.606
hsa-miR-10a-5p	miR-10a-5p (and other miRNAs w/seed ACCCUGU)	3.719	TargetScan Human	High (predicted)	FLRT2	FLRT2	-2.566
hsa-miR-10a-5p	miR-10a-5p (and other miRNAs w/seed ACCCUGU)	3.719	TargetScan Human	Moderate (predicted)	FLVCR2	FLVCR2	-3.221
hsa-miR-10a-5p	miR-10a-5p (and other miRNAs w/seed ACCCUGU)	3.719	TargetScan Human	High (predicted)	FOSL2	FOSL2	-2.396
hsa-miR-10a-5p	miR-10a-5p (and other miRNAs w/seed ACCCUGU)	3.719	TargetScan Human	Moderate (predicted)	FOXO3	FOXO3	-2.104	AMPK Signaling,Cancer Drug Resistance By Drug Efflux,Endometrial Cancer Signaling,ERK5 Signaling,Glucocorticoid Receptor Signaling,IGF-1 Signaling,Insulin Receptor Signaling,Non-Small Cell Lung Cancer Signaling,PI3K Signaling in B Lymphocytes,PI3K/AKT Signaling,PTEN Signaling,PXR/RXR Activation,VEGF Signaling
hsa-miR-10a-5p	miR-10a-5p (and other miRNAs w/seed ACCCUGU)	3.719	TargetScan Human	Moderate (predicted)	GGT6	GGT6	-2.836	Leukotriene Biosynthesis,γ-glutamyl Cycle
hsa-miR-10a-5p	miR-10a-5p (and other miRNAs w/seed ACCCUGU)	3.719	TargetScan Human	Moderate (predicted)	GJA5	GJA5	-5.403
hsa-miR-10a-5p	miR-10a-5p (and other miRNAs w/seed ACCCUGU)	3.719	TargetScan Human	High (predicted)	HAS3	HAS3	-2.182
hsa-miR-10a-5p	miR-10a-5p (and other miRNAs w/seed ACCCUGU)	3.719	TargetScan Human	Moderate (predicted)	IL6R	IL6R	-3.089	Acute Phase Response Signaling,Cardiac Hypertrophy Signaling,Colorectal Cancer Metastasis Signaling,Hepatic Fibrosis / Hepatic Stellate Cell Activation,IL-6 Signaling,Role of JAK family kinases in IL-6-type Cytokine Signaling,Role of Macrophages, Fibroblasts and Endothelial Cells in Rheumatoid Arthritis,Systemic Lupus Erythematosus Signaling,T Helper Cell Differentiation
hsa-miR-10a-5p	miR-10a-5p (and other miRNAs w/seed ACCCUGU)	3.719	TargetScan Human	High (predicted)	ITPKC	ITPKC	-2.806	1D-myo-inositol Hexakisphosphate Biosynthesis II (Mammalian),D-myo-inositol (1,3,4)-trisphosphate Biosynthesis,Superpathway of D-myo-inositol (1,4,5)-trisphosphate Metabolism,Superpathway of Inositol Phosphate Compounds
hsa-miR-10a-5p	miR-10a-5p (and other miRNAs w/seed ACCCUGU)	3.719	TargetScan Human	Moderate (predicted)	KANK4	KANK4	-2.533
hsa-miR-10a-5p	miR-10a-5p (and other miRNAs w/seed ACCCUGU)	3.719	miRecords	Experimentally Observed	KLF4	KLF4	-3.039	VDR/RXR Activation
hsa-miR-10a-5p	miR-10a-5p (and other miRNAs w/seed ACCCUGU)	3.719	TargetScan Human	High (predicted)	KLHL29	KLHL29	-2.061
hsa-miR-10a-5p	miR-10a-5p (and other miRNAs w/seed ACCCUGU)	3.719	TargetScan Human	High (predicted)	AC096574.5	LRRFIP1	-3.036
hsa-miR-10a-5p	miR-10a-5p (and other miRNAs w/seed ACCCUGU)	3.719	TargetScan Human	Moderate (predicted)	LSMEM1	LSMEM1	-3.17
hsa-miR-10a-5p	miR-10a-5p (and other miRNAs w/seed ACCCUGU)	3.719	TargetScan Human	Moderate (predicted)	MAP1LC3C	MAP1LC3C	-3.277
hsa-miR-10a-5p	miR-10a-5p (and other miRNAs w/seed ACCCUGU)	3.719	TargetScan Human	High (predicted)	MTF1	MTF1	-2.319
hsa-miR-10a-5p	miR-10a-5p (and other miRNAs w/seed ACCCUGU)	3.719	TargetScan Human	High (predicted)	NCOA6	NCOA6	-2.165	PPARα/RXRα Activation,TR/RXR Activation
hsa-miR-10a-5p	miR-10a-5p (and other miRNAs w/seed ACCCUGU)	3.719	TargetScan Human	High (predicted)	NCOR2	NCOR2	-2.641	Aryl Hydrocarbon Receptor Signaling,Estrogen Receptor Signaling,Glucocorticoid Receptor Signaling,Huntington's Disease Signaling,LXR/RXR Activation,PPAR Signaling,PPARα/RXRα Activation,RAR Activation,TR/RXR Activation,VDR/RXR Activation,Xenobiotic Metabolism Signaling
hsa-miR-10a-5p	miR-10a-5p (and other miRNAs w/seed ACCCUGU)	3.719	TargetScan Human	High (predicted)	NFAT5	NFAT5	-3.645	April Mediated Signaling,Axonal Guidance Signaling,B Cell Activating Factor Signaling,B Cell Receptor Signaling,Calcium Signaling,CD28 Signaling in T Helper Cells,fMLP Signaling in Neutrophils,Glucocorticoid Receptor Signaling,iCOS-iCOSL Signaling in T Helper Cells,IL-4 Signaling,Netrin Signaling,Phospholipase C Signaling,PI3K Signaling in B Lymphocytes,PKCθ Signaling in T Lymphocytes,Protein Kin…
hsa-miR-10a-5p	miR-10a-5p (and other miRNAs w/seed ACCCUGU)	3.719	TargetScan Human	Moderate (predicted)	NKPD1	NKPD1	-4.784
hsa-miR-10a-5p	miR-10a-5p (and other miRNAs w/seed ACCCUGU)	3.719	TargetScan Human	Moderate (predicted)	PLEKHA7	PLEKHA7	-3.681
hsa-miR-10a-5p	miR-10a-5p (and other miRNAs w/seed ACCCUGU)	3.719	TargetScan Human	High (predicted)	POLR2J2	POLR2J2/POLR2J3	-3.367	Androgen Signaling,Assembly of RNA Polymerase II Complex,CREB Signaling in Neurons,Estrogen Receptor Signaling,Glucocorticoid Receptor Signaling,Hereditary Breast Cancer Signaling,Huntington's Disease Signaling,Nucleotide Excision Repair Pathway
hsa-miR-10a-5p	miR-10a-5p (and other miRNAs w/seed ACCCUGU)	3.719	TargetScan Human	High (predicted)	PURB	PURB	-2.082
hsa-miR-10a-5p	miR-10a-5p (and other miRNAs w/seed ACCCUGU)	3.719	TargetScan Human	Moderate (predicted)	RASSF5	RASSF5	-3.08	Axonal Guidance Signaling,B Cell Receptor Signaling,Leukocyte Extravasation Signaling,Non-Small Cell Lung Cancer Signaling
hsa-miR-10a-5p	miR-10a-5p (and other miRNAs w/seed ACCCUGU)	3.719	TargetScan Human	High (predicted)	RFPL2	RFPL2	-4.283
hsa-miR-10a-5p	miR-10a-5p (and other miRNAs w/seed ACCCUGU)	3.719	TargetScan Human	High (predicted)	RORA	RORA	-3.222	Melatonin Signaling
hsa-miR-10a-5p	miR-10a-5p (and other miRNAs w/seed ACCCUGU)	3.719	TargetScan Human	Moderate (predicted)	SCARF1	SCARF1	-3.786
hsa-miR-10a-5p	miR-10a-5p (and other miRNAs w/seed ACCCUGU)	3.719	TargetScan Human	Moderate (predicted)	SEC14L2	SEC14L2	-2.02
hsa-miR-10a-5p	miR-10a-5p (and other miRNAs w/seed ACCCUGU)	3.719	TargetScan Human	High (predicted)	SERPINE1	SERPINE1	-2.528	Acute Phase Response Signaling,Coagulation System,Glucocorticoid Receptor Signaling,Hepatic Fibrosis / Hepatic Stellate Cell Activation,HMGB1 Signaling,TGF-β Signaling
hsa-miR-10a-5p	miR-10a-5p (and other miRNAs w/seed ACCCUGU)	3.719	TargetScan Human	High (predicted)	SLC25A2	SLC25A2	-2.99
hsa-miR-10a-5p	miR-10a-5p (and other miRNAs w/seed ACCCUGU)	3.719	TargetScan Human	Moderate (predicted)	SLC5A5	SLC5A5	-2.839
hsa-miR-10a-5p	miR-10a-5p (and other miRNAs w/seed ACCCUGU)	3.719	TargetScan Human	Moderate (predicted)	SLC6A19	SLC6A19	-3.849
hsa-miR-10a-5p	miR-10a-5p (and other miRNAs w/seed ACCCUGU)	3.719	TargetScan Human	High (predicted)	SMURF1	SMURF1	-2.235	BMP signaling pathway,Protein Ubiquitination Pathway,Regulation of the Epithelial-Mesenchymal Transition Pathway,Role of Osteoblasts, Osteoclasts and Chondrocytes in Rheumatoid Arthritis,TGF-β Signaling,Tight Junction Signaling
hsa-miR-10a-5p	miR-10a-5p (and other miRNAs w/seed ACCCUGU)	3.719	TargetScan Human	Moderate (predicted)	SON	SON	-2.029
hsa-miR-10a-5p	miR-10a-5p (and other miRNAs w/seed ACCCUGU)	3.719	TargetScan Human	High (predicted)	KIAA0247	SUSD6	-2.155
hsa-miR-10a-5p	miR-10a-5p (and other miRNAs w/seed ACCCUGU)	3.719	TargetScan Human	High (predicted)	TMEM132B	TMEM132B	-2.898
hsa-miR-10a-5p	miR-10a-5p (and other miRNAs w/seed ACCCUGU)	3.719	TargetScan Human	Moderate (predicted)	TRPV3	TRPV3	-3.682
hsa-miR-10a-5p	miR-10a-5p (and other miRNAs w/seed ACCCUGU)	3.719	TargetScan Human	High (predicted)	WDR26	WDR26	-2.097
hsa-miR-10a-5p	miR-10a-5p (and other miRNAs w/seed ACCCUGU)	3.719	TargetScan Human	High (predicted)	ZDHHC21	ZDHHC21	-2.131
hsa-miR-10a-5p	miR-10a-5p (and other miRNAs w/seed ACCCUGU)	3.719	TargetScan Human	Moderate (predicted)	ZNF491	ZNF491	-2.46
hsa-miR-10a-5p	miR-10a-5p (and other miRNAs w/seed ACCCUGU)	3.719	TargetScan Human	Moderate (predicted)	ZNF83	ZNF83	-2.293
hsa-miR-218-5p	miR-218-5p (and other miRNAs w/seed UGUGCUU)	3.683	TargetScan Human	High (predicted)	ABCG4	ABCG4	-3.689	LXR/RXR Activation
hsa-miR-218-5p	miR-218-5p (and other miRNAs w/seed UGUGCUU)	3.683	TargetScan Human	High (predicted)	ABL2	ABL2	-2.373	PDGF Signaling,RhoA Signaling
hsa-miR-218-5p	miR-218-5p (and other miRNAs w/seed UGUGCUU)	3.683	TargetScan Human	Moderate (predicted)	ABLIM3	ABLIM3	-2.872	Axonal Guidance Signaling,Netrin Signaling
hsa-miR-218-5p	miR-218-5p (and other miRNAs w/seed UGUGCUU)	3.683	TargetScan Human	Moderate (predicted)	EMR2	ADGRE2	-3.596
hsa-miR-218-5p	miR-218-5p (and other miRNAs w/seed UGUGCUU)	3.683	TargetScan Human	High (predicted)	AFF1	AFF1	-2.723
hsa-miR-218-5p	miR-218-5p (and other miRNAs w/seed UGUGCUU)	3.683	TargetScan Human	High (predicted)	ANKRD52	ANKRD52	-2.09
hsa-miR-218-5p	miR-218-5p (and other miRNAs w/seed UGUGCUU)	3.683	TargetScan Human	Moderate (predicted)	ARG1	ARG1	-2.278	Arginine Degradation I (Arginase Pathway),Arginine Degradation VI (Arginase 2 Pathway),Citrulline Biosynthesis,Superpathway of Citrulline Metabolism,Urea Cycle
hsa-miR-218-5p	miR-218-5p (and other miRNAs w/seed UGUGCUU)	3.683	TargetScan Human	High (predicted)	ATF7	ATF7	-2.056	PI3K Signaling in B Lymphocytes
hsa-miR-218-5p	miR-218-5p (and other miRNAs w/seed UGUGCUU)	3.683	TargetScan Human	High (predicted)	ATXN1	ATXN1	-2.078
hsa-miR-218-5p	miR-218-5p (and other miRNAs w/seed UGUGCUU)	3.683	TargetScan Human	High (predicted)	ATXN2	ATXN2	-2.008
hsa-miR-218-5p	miR-218-5p (and other miRNAs w/seed UGUGCUU)	3.683	TargetScan Human	High (predicted)	BRPF3	BRPF3	-2.071
hsa-miR-218-5p	miR-218-5p (and other miRNAs w/seed UGUGCUU)	3.683	TargetScan Human	High (predicted)	BTG2	BTG2	-2.123	Cell Cycle Regulation by BTG Family Proteins
hsa-miR-218-5p	miR-218-5p (and other miRNAs w/seed UGUGCUU)	3.683	TargetScan Human	Moderate (predicted)	C6orf132	C6orf132	-4.715
hsa-miR-218-5p	miR-218-5p (and other miRNAs w/seed UGUGCUU)	3.683	TargetScan Human	High (predicted)	C6orf201	C6orf201	-3.201
hsa-miR-218-5p	miR-218-5p (and other miRNAs w/seed UGUGCUU)	3.683	TargetScan Human	Moderate (predicted)	CA2	CA2	-2.029
hsa-miR-218-5p	miR-218-5p (and other miRNAs w/seed UGUGCUU)	3.683	TargetScan Human	High (predicted)	CCDC89	CCDC89	-2.571
hsa-miR-218-5p	miR-218-5p (and other miRNAs w/seed UGUGCUU)	3.683	TargetScan Human	High (predicted)	CLCN5	CLCN5	-2.262
hsa-miR-218-5p	miR-218-5p (and other miRNAs w/seed UGUGCUU)	3.683	TargetScan Human	High (predicted)	CLDN2	CLDN2	-2.011	Agranulocyte Adhesion and Diapedesis,Granulocyte Adhesion and Diapedesis,Leukocyte Extravasation Signaling,Sertoli Cell-Sertoli Cell Junction Signaling,Tight Junction Signaling
hsa-miR-218-5p	miR-218-5p (and other miRNAs w/seed UGUGCUU)	3.683	TargetScan Human	High (predicted)	CMIP	CMIP	-3.195
hsa-miR-218-5p	miR-218-5p (and other miRNAs w/seed UGUGCUU)	3.683	TargetScan Human	High (predicted)	COL10A1	COL10A1	-2.013	Atherosclerosis Signaling,Dendritic Cell Maturation,Hepatic Fibrosis / Hepatic Stellate Cell Activation,Intrinsic Prothrombin Activation Pathway
hsa-miR-218-5p	miR-218-5p (and other miRNAs w/seed UGUGCUU)	3.683	TargetScan Human,miRecords	Experimentally Observed,High (predicted)	COL1A1	COL1A1	-3.077	Atherosclerosis Signaling,Dendritic Cell Maturation,Hepatic Fibrosis / Hepatic Stellate Cell Activation,IL-6 Signaling,Intrinsic Prothrombin Activation Pathway,Role of Osteoblasts, Osteoclasts and Chondrocytes in Rheumatoid Arthritis
hsa-miR-218-5p	miR-218-5p (and other miRNAs w/seed UGUGCUU)	3.683	TargetScan Human	High (predicted)	CPEB2	CPEB2	-2.677
hsa-miR-218-5p	miR-218-5p (and other miRNAs w/seed UGUGCUU)	3.683	TargetScan Human	Moderate (predicted)	CRYM	CRYM	-3.075
hsa-miR-218-5p	miR-218-5p (and other miRNAs w/seed UGUGCUU)	3.683	TargetScan Human	High (predicted)	CSMD3	CSMD3	-2.44
hsa-miR-218-5p	miR-218-5p (and other miRNAs w/seed UGUGCUU)	3.683	TargetScan Human	High (predicted)	CUX1	CUX1	-2.871
hsa-miR-218-5p	miR-218-5p (and other miRNAs w/seed UGUGCUU)	3.683	TargetScan Human	High (predicted)	DBNDD1	DBNDD1	-2.069
hsa-miR-218-5p	miR-218-5p (and other miRNAs w/seed UGUGCUU)	3.683	TargetScan Human	Moderate (predicted)	DNAJC25-GNG10	DNAJC25-GNG10	-2.804
hsa-miR-218-5p	miR-218-5p (and other miRNAs w/seed UGUGCUU)	3.683	TargetScan Human	Moderate (predicted)	DSC2	DSC2	-6.465
hsa-miR-218-5p	miR-218-5p (and other miRNAs w/seed UGUGCUU)	3.683	TargetScan Human	High (predicted)	ELFN2	ELFN2	-2.287
hsa-miR-218-5p	miR-218-5p (and other miRNAs w/seed UGUGCUU)	3.683	TargetScan Human	High (predicted)	EPHA8	EPHA8	-3.338	Axonal Guidance Signaling,Ephrin A Signaling,Ephrin Receptor Signaling
hsa-miR-218-5p	miR-218-5p (and other miRNAs w/seed UGUGCUU)	3.683	TargetScan Human	High (predicted)	FAM196A	FAM196A	-2.606
hsa-miR-218-5p	miR-218-5p (and other miRNAs w/seed UGUGCUU)	3.683	TargetScan Human	High (predicted)	FAM214A	FAM214A	-3.397
hsa-miR-218-5p	miR-218-5p (and other miRNAs w/seed UGUGCUU)	3.683	TargetScan Human	Moderate (predicted)	FAM65C	FAM65C	-2.23
hsa-miR-218-5p	miR-218-5p (and other miRNAs w/seed UGUGCUU)	3.683	TargetScan Human	Moderate (predicted)	FAM84A	FAM84A	-3.645
hsa-miR-218-5p	miR-218-5p (and other miRNAs w/seed UGUGCUU)	3.683	TargetScan Human	Moderate (predicted)	FBXO32	FBXO32	-2.4
hsa-miR-218-5p	miR-218-5p (and other miRNAs w/seed UGUGCUU)	3.683	TargetScan Human	High (predicted)	FLRT2	FLRT2	-2.566
hsa-miR-218-5p	miR-218-5p (and other miRNAs w/seed UGUGCUU)	3.683	TargetScan Human	Moderate (predicted)	FLVCR2	FLVCR2	-3.221
hsa-miR-218-5p	miR-218-5p (and other miRNAs w/seed UGUGCUU)	3.683	TargetScan Human	Moderate (predicted)	FRAS1	FRAS1	-2.063
hsa-miR-218-5p	miR-218-5p (and other miRNAs w/seed UGUGCUU)	3.683	TargetScan Human	High (predicted)	FYCO1	FYCO1	-2.147
hsa-miR-218-5p	miR-218-5p (and other miRNAs w/seed UGUGCUU)	3.683	TargetScan Human	High (predicted)	GAB2	GAB2	-2.336	B Cell Receptor Signaling,Chronic Myeloid Leukemia Signaling,Fcγ Receptor-mediated Phagocytosis in Macrophages and Monocytes,FLT3 Signaling in Hematopoietic Progenitor Cells,iCOS-iCOSL Signaling in T Helper Cells,IL-3 Signaling,Molecular Mechanisms of Cancer,PI3K/AKT Signaling,Thrombopoietin Signaling
hsa-miR-218-5p	miR-218-5p (and other miRNAs w/seed UGUGCUU)	3.683	TargetScan Human	High (predicted)	U73169.1	GNAI2	-2.636	Agranulocyte Adhesion and Diapedesis,Androgen Signaling,Axonal Guidance Signaling,Breast Cancer Regulation by Stathmin1,cAMP-mediated signaling,Cardiac Hypertrophy Signaling,CCR3 Signaling in Eosinophils,CCR5 Signaling in Macrophages,Chemokine Signaling,Corticotropin Releasing Hormone Signaling,CREB Signaling in Neurons,CXCR4 Signaling,Dopamine-DARPP32 Feedback in cAMP Signaling,Endothelin-1 Sign…
hsa-miR-218-5p	miR-218-5p (and other miRNAs w/seed UGUGCUU)	3.683	TargetScan Human	High (predicted)	GNG3	GNG3	-2.092	Androgen Signaling,Antiproliferative Role of Somatostatin Receptor 2,Axonal Guidance Signaling,Breast Cancer Regulation by Stathmin1,Cardiac Hypertrophy Signaling,Cardiac β-adrenergic Signaling,CCR3 Signaling in Eosinophils,CCR5 Signaling in Macrophages,Colorectal Cancer Metastasis Signaling,CREB Signaling in Neurons,CXCR4 Signaling,Ephrin B Signaling,Ephrin Receptor Signaling,fMLP Signaling in N…
hsa-miR-218-5p	miR-218-5p (and other miRNAs w/seed UGUGCUU)	3.683	TargetScan Human	Moderate (predicted)	GPR132	GPR132	-6.444
hsa-miR-218-5p	miR-218-5p (and other miRNAs w/seed UGUGCUU)	3.683	TargetScan Human	Moderate (predicted)	GPR183	GPR183	-2.256
hsa-miR-218-5p	miR-218-5p (and other miRNAs w/seed UGUGCUU)	3.683	TargetScan Human	High (predicted)	GPR45	GPR45	-3.435
hsa-miR-218-5p	miR-218-5p (and other miRNAs w/seed UGUGCUU)	3.683	TargetScan Human	High (predicted)	HPGD	HPGD	-22.747
hsa-miR-218-5p	miR-218-5p (and other miRNAs w/seed UGUGCUU)	3.683	TargetScan Human	Moderate (predicted)	HRASLS2	HRASLS2	-6.593
hsa-miR-218-5p	miR-218-5p (and other miRNAs w/seed UGUGCUU)	3.683	TargetScan Human	High (predicted)	HS6ST3	HS6ST3	-2.969	Chondroitin Sulfate Biosynthesis,Chondroitin Sulfate Biosynthesis (Late Stages),Dermatan Sulfate Biosynthesis,Dermatan Sulfate Biosynthesis (Late Stages),Heparan Sulfate Biosynthesis,Heparan Sulfate Biosynthesis (Late Stages),LPS/IL-1 Mediated Inhibition of RXR Function,Xenobiotic Metabolism Signaling
hsa-miR-218-5p	miR-218-5p (and other miRNAs w/seed UGUGCUU)	3.683	TargetScan Human	High (predicted)	KCNT1	KCNT1	-5.204
hsa-miR-218-5p	miR-218-5p (and other miRNAs w/seed UGUGCUU)	3.683	TargetScan Human	High (predicted)	KLHL29	KLHL29	-2.061
hsa-miR-218-5p	miR-218-5p (and other miRNAs w/seed UGUGCUU)	3.683	TargetScan Human	Moderate (predicted)	KRT6C	KRT6C	-12.428
hsa-miR-218-5p	miR-218-5p (and other miRNAs w/seed UGUGCUU)	3.683	TargetScan Human	High (predicted)	LHX1	LHX1	-2.421
hsa-miR-218-5p	miR-218-5p (and other miRNAs w/seed UGUGCUU)	3.683	TargetScan Human	High (predicted)	LMO7	LMO7	-2.314	Epithelial Adherens Junction Signaling
hsa-miR-218-5p	miR-218-5p (and other miRNAs w/seed UGUGCUU)	3.683	TargetScan Human	Moderate (predicted)	NOTCH2NL	LOC100996763/NOTCH2NL	-2.244
hsa-miR-218-5p	miR-218-5p (and other miRNAs w/seed UGUGCUU)	3.683	TargetScan Human	High (predicted)	AC096574.5	LRRFIP1	-3.036
hsa-miR-218-5p	miR-218-5p (and other miRNAs w/seed UGUGCUU)	3.683	TargetScan Human	High (predicted)	MAPK8IP3	MAPK8IP3	-2.001	Reelin Signaling in Neurons,SAPK/JNK Signaling
hsa-miR-218-5p	miR-218-5p (and other miRNAs w/seed UGUGCUU)	3.683	TargetScan Human	High (predicted)	MAST4	MAST4	-2.547
hsa-miR-218-5p	miR-218-5p (and other miRNAs w/seed UGUGCUU)	3.683	TargetScan Human	High (predicted)	MBD6	MBD6	-2.071
hsa-miR-218-5p	miR-218-5p (and other miRNAs w/seed UGUGCUU)	3.683	TargetScan Human	High (predicted)	NDRG4	NDRG4	-5.027
hsa-miR-218-5p	miR-218-5p (and other miRNAs w/seed UGUGCUU)	3.683	TargetScan Human	High (predicted)	NEBL	NEBL	-3.771
hsa-miR-218-5p	miR-218-5p (and other miRNAs w/seed UGUGCUU)	3.683	TargetScan Human	Moderate (predicted)	NLRP9	NLRP9	-2.074	TREM1 Signaling
hsa-miR-218-5p	miR-218-5p (and other miRNAs w/seed UGUGCUU)	3.683	TargetScan Human	High (predicted)	NPAS2	NPAS2	-3.725
hsa-miR-218-5p	miR-218-5p (and other miRNAs w/seed UGUGCUU)	3.683	TargetScan Human	High (predicted)	OTUB2	OTUB2	-2.25
hsa-miR-218-5p	miR-218-5p (and other miRNAs w/seed UGUGCUU)	3.683	TargetScan Human	Moderate (predicted)	PARD6B	PARD6B	-2.41	HER-2 Signaling in Breast Cancer,Regulation of the Epithelial-Mesenchymal Transition Pathway
hsa-miR-218-5p	miR-218-5p (and other miRNAs w/seed UGUGCUU)	3.683	TargetScan Human	High (predicted)	PCDHA12	PCDHA12	-2.673
hsa-miR-218-5p	miR-218-5p (and other miRNAs w/seed UGUGCUU)	3.683	TargetScan Human	High (predicted)	PDGFRA	PDGFRA	-2.047	3-phosphoinositide Biosynthesis,Glioblastoma Multiforme Signaling,Glioma Signaling,Hepatic Fibrosis / Hepatic Stellate Cell Activation,Human Embryonic Stem Cell Pluripotency,NF-κB Signaling,PAK Signaling,PDGF Signaling,PPAR Signaling,PTEN Signaling,Sphingosine-1-phosphate Signaling,STAT3 Pathway,Superpathway of Inositol Phosphate Compounds
hsa-miR-218-5p	miR-218-5p (and other miRNAs w/seed UGUGCUU)	3.683	TargetScan Human	High (predicted)	PLD5	PLD5	-3.908
hsa-miR-218-5p	miR-218-5p (and other miRNAs w/seed UGUGCUU)	3.683	TargetScan Human	Moderate (predicted)	PLEKHA7	PLEKHA7	-3.681
hsa-miR-218-5p	miR-218-5p (and other miRNAs w/seed UGUGCUU)	3.683	TargetScan Human	High (predicted)	PLEKHG1	PLEKHG1	-3.931
hsa-miR-218-5p	miR-218-5p (and other miRNAs w/seed UGUGCUU)	3.683	TargetScan Human	High (predicted)	PPP2R2C	PPP2R2C	-6.788	AMPK Signaling,Breast Cancer Regulation by Stathmin1,Cardiac β-adrenergic Signaling,CDK5 Signaling,Cell Cycle Regulation by BTG Family Proteins,Ceramide Signaling,CTLA4 Signaling in Cytotoxic T Lymphocytes,Cyclins and Cell Cycle Regulation,Dopamine Receptor Signaling,Dopamine-DARPP32 Feedback in cAMP Signaling,ERK/MAPK Signaling,HIPPO signaling,ILK Signaling,Mitotic Roles of Polo-Like Kinase,mTOR…
hsa-miR-218-5p	miR-218-5p (and other miRNAs w/seed UGUGCUU)	3.683	TargetScan Human	High (predicted)	PTPRM	PTPRM	-2.465	3-phosphoinositide Biosynthesis,3-phosphoinositide Degradation,D-myo-inositol (1,4,5,6)-Tetrakisphosphate Biosynthesis,D-myo-inositol (3,4,5,6)-tetrakisphosphate Biosynthesis,D-myo-inositol-5-phosphate Metabolism,Epithelial Adherens Junction Signaling,Protein Kinase A Signaling,Superpathway of Inositol Phosphate Compounds
hsa-miR-218-5p	miR-218-5p (and other miRNAs w/seed UGUGCUU)	3.683	TargetScan Human	High (predicted)	PURB	PURB	-2.082
hsa-miR-218-5p	miR-218-5p (and other miRNAs w/seed UGUGCUU)	3.683	TargetScan Human	High (predicted)	RAP1GAP	RAP1GAP	-2.622	cAMP-mediated signaling,G-Protein Coupled Receptor Signaling,Gαi Signaling,Leukocyte Extravasation Signaling
hsa-miR-218-5p	miR-218-5p (and other miRNAs w/seed UGUGCUU)	3.683	TargetScan Human	High (predicted)	RASSF5	RASSF5	-3.08	Axonal Guidance Signaling,B Cell Receptor Signaling,Leukocyte Extravasation Signaling,Non-Small Cell Lung Cancer Signaling
hsa-miR-218-5p	miR-218-5p (and other miRNAs w/seed UGUGCUU)	3.683	TargetScan Human	High (predicted)	RCOR1	RCOR1	-2.258	Huntington's Disease Signaling
hsa-miR-218-5p	miR-218-5p (and other miRNAs w/seed UGUGCUU)	3.683	TargetScan Human	High (predicted)	RORA	RORA	-3.222	Melatonin Signaling
hsa-miR-218-5p	miR-218-5p (and other miRNAs w/seed UGUGCUU)	3.683	TargetScan Human	High (predicted)	SASH1	SASH1	-2.186
hsa-miR-218-5p	miR-218-5p (and other miRNAs w/seed UGUGCUU)	3.683	TargetScan Human	Moderate (predicted)	SERPINE1	SERPINE1	-2.528	Acute Phase Response Signaling,Coagulation System,Glucocorticoid Receptor Signaling,Hepatic Fibrosis / Hepatic Stellate Cell Activation,HMGB1 Signaling,TGF-β Signaling
hsa-miR-218-5p	miR-218-5p (and other miRNAs w/seed UGUGCUU)	3.683	TargetScan Human	High (predicted)	SERTAD2	SERTAD2	-2.328
hsa-miR-218-5p	miR-218-5p (and other miRNAs w/seed UGUGCUU)	3.683	TargetScan Human	High (predicted)	SETBP1	SETBP1	-2.716
hsa-miR-218-5p	miR-218-5p (and other miRNAs w/seed UGUGCUU)	3.683	TargetScan Human	High (predicted)	SHANK2	SHANK2	-5.574	Axonal Guidance Signaling
hsa-miR-218-5p	miR-218-5p (and other miRNAs w/seed UGUGCUU)	3.683	TargetScan Human	High (predicted)	SLC22A23	SLC22A23	-5.493
hsa-miR-218-5p	miR-218-5p (and other miRNAs w/seed UGUGCUU)	3.683	TargetScan Human	Moderate (predicted)	SLC26A1	SLC26A1	-2.077
hsa-miR-218-5p	miR-218-5p (and other miRNAs w/seed UGUGCUU)	3.683	TargetScan Human	High (predicted)	SMPD3	SMPD3	-29.306	Ceramide Signaling,NGF Signaling,Sphingomyelin Metabolism,Sphingosine-1-phosphate Signaling,Type II Diabetes Mellitus Signaling,UVA-Induced MAPK Signaling,UVC-Induced MAPK Signaling
hsa-miR-218-5p	miR-218-5p (and other miRNAs w/seed UGUGCUU)	3.683	TargetScan Human	Moderate (predicted)	SOWAHB	SOWAHB	-6.731
hsa-miR-218-5p	miR-218-5p (and other miRNAs w/seed UGUGCUU)	3.683	TargetScan Human	Moderate (predicted)	SPON1	SPON1	-2.597
hsa-miR-218-5p	miR-218-5p (and other miRNAs w/seed UGUGCUU)	3.683	TargetScan Human	Moderate (predicted)	SPRR2G	SPRR2G	-109.281
hsa-miR-218-5p	miR-218-5p (and other miRNAs w/seed UGUGCUU)	3.683	TargetScan Human	High (predicted)	TANC2	TANC2	-2.424
hsa-miR-218-5p	miR-218-5p (and other miRNAs w/seed UGUGCUU)	3.683	TargetScan Human	Moderate (predicted)	TGFB2	TGFB2	-2.232	Antiproliferative Role of TOB in T Cell Signaling,Aryl Hydrocarbon Receptor Signaling,Cardiac Hypertrophy Signaling,Cell Cycle: G1/S Checkpoint Regulation,Chronic Myeloid Leukemia Signaling,Colorectal Cancer Metastasis Signaling,Cyclins and Cell Cycle Regulation,Epithelial Adherens Junction Signaling,Factors Promoting Cardiogenesis in Vertebrates,Germ Cell-Sertoli Cell Junction Signaling,Glucocor…
hsa-miR-218-5p	miR-218-5p (and other miRNAs w/seed UGUGCUU)	3.683	TargetScan Human	High (predicted)	TMEM132B	TMEM132B	-2.898
hsa-miR-218-5p	miR-218-5p (and other miRNAs w/seed UGUGCUU)	3.683	TargetScan Human	High (predicted)	TMEM184A	TMEM184A	-2.624
hsa-miR-218-5p	miR-218-5p (and other miRNAs w/seed UGUGCUU)	3.683	TargetScan Human	High (predicted)	TOB1	TOB1	-3.762	Antiproliferative Role of TOB in T Cell Signaling,Regulation of IL-2 Expression in Activated and Anergic T Lymphocytes
hsa-miR-218-5p	miR-218-5p (and other miRNAs w/seed UGUGCUU)	3.683	TargetScan Human	High (predicted)	AF178030.2	TRPS1	-2.658
hsa-miR-218-5p	miR-218-5p (and other miRNAs w/seed UGUGCUU)	3.683	TargetScan Human	High (predicted)	TTYH3	TTYH3	-2.033
hsa-miR-218-5p	miR-218-5p (and other miRNAs w/seed UGUGCUU)	3.683	TargetScan Human	High (predicted)	AC121251.1	UBE2E2	-2.384	Hypoxia Signaling in the Cardiovascular System,Protein Ubiquitination Pathway
hsa-miR-218-5p	miR-218-5p (and other miRNAs w/seed UGUGCUU)	3.683	TargetScan Human	High (predicted)	UBQLN2	UBQLN2	-2.561
hsa-miR-218-5p	miR-218-5p (and other miRNAs w/seed UGUGCUU)	3.683	TargetScan Human	High (predicted)	VGLL3	VGLL3	-5.227
hsa-miR-218-5p	miR-218-5p (and other miRNAs w/seed UGUGCUU)	3.683	TargetScan Human	Moderate (predicted)	WASL	WASL	-2.102	Actin Cytoskeleton Signaling,Actin Nucleation by ARP-WASP Complex,Axonal Guidance Signaling,Cdc42 Signaling,Clathrin-mediated Endocytosis Signaling,Ephrin Receptor Signaling,Epithelial Adherens Junction Signaling,Germ Cell-Sertoli Cell Junction Signaling,Integrin Signaling,Leukocyte Extravasation Signaling,PAK Signaling,Regulation of Actin-based Motility by Rho,RhoGDI Signaling,Signaling by Rho F…
hsa-miR-218-5p	miR-218-5p (and other miRNAs w/seed UGUGCUU)	3.683	TargetScan Human	High (predicted)	YPEL2	YPEL2	-2.981
hsa-miR-218-5p	miR-218-5p (and other miRNAs w/seed UGUGCUU)	3.683	TargetScan Human	High (predicted)	ZMIZ1	ZMIZ1	-2.897
hsa-miR-218-5p	miR-218-5p (and other miRNAs w/seed UGUGCUU)	3.683	TargetScan Human	High (predicted)	ZNF385A	ZNF385A	-3.232
hsa-miR-615-5p	miR-615-5p (and other miRNAs w/seed GGGGUCC)	3.659	TargetScan Human	Moderate (predicted)	ACRBP	ACRBP	-2.276
hsa-miR-615-5p	miR-615-5p (and other miRNAs w/seed GGGGUCC)	3.659	TargetScan Human	High (predicted)	ADAMTS14	ADAMTS14	-7.189
hsa-miR-615-5p	miR-615-5p (and other miRNAs w/seed GGGGUCC)	3.659	TargetScan Human	Moderate (predicted)	ADARB2	ADARB2	-2.777
hsa-miR-615-5p	miR-615-5p (and other miRNAs w/seed GGGGUCC)	3.659	TargetScan Human	Moderate (predicted)	GPR115	ADGRF4	-2.539
hsa-miR-615-5p	miR-615-5p (and other miRNAs w/seed GGGGUCC)	3.659	TargetScan Human	High (predicted)	GPR114	ADGRG5	-2.747
hsa-miR-615-5p	miR-615-5p (and other miRNAs w/seed GGGGUCC)	3.659	TargetScan Human	Moderate (predicted)	ALOXE3	ALOXE3	-5.529	Atherosclerosis Signaling,Fatty Acid α-oxidation
hsa-miR-615-5p	miR-615-5p (and other miRNAs w/seed GGGGUCC)	3.659	TargetScan Human	Moderate (predicted)	ALS2CL	ALS2CL	-2.442
hsa-miR-615-5p	miR-615-5p (and other miRNAs w/seed GGGGUCC)	3.659	TargetScan Human	Moderate (predicted)	AOC3	AOC3	-2.922	Agranulocyte Adhesion and Diapedesis,Phenylethylamine Degradation I
hsa-miR-615-5p	miR-615-5p (and other miRNAs w/seed GGGGUCC)	3.659	TargetScan Human	High (predicted)	ARHGEF4	ARHGEF4	-3.1	Actin Cytoskeleton Signaling,Breast Cancer Regulation by Stathmin1,Molecular Mechanisms of Cancer,Phospholipase C Signaling,Reelin Signaling in Neurons,RhoGDI Signaling,Signaling by Rho Family GTPases,Thrombin Signaling
hsa-miR-615-5p	miR-615-5p (and other miRNAs w/seed GGGGUCC)	3.659	TargetScan Human	Moderate (predicted)	ASIC4	ASIC4	-2.656
hsa-miR-615-5p	miR-615-5p (and other miRNAs w/seed GGGGUCC)	3.659	TargetScan Human	Moderate (predicted)	ASPRV1	ASPRV1	-74.541
hsa-miR-615-5p	miR-615-5p (and other miRNAs w/seed GGGGUCC)	3.659	TargetScan Human	Moderate (predicted)	ATF7	ATF7	-2.056	PI3K Signaling in B Lymphocytes
hsa-miR-615-5p	miR-615-5p (and other miRNAs w/seed GGGGUCC)	3.659	TargetScan Human	High (predicted)	ATG2A	ATG2A	-2.274
hsa-miR-615-5p	miR-615-5p (and other miRNAs w/seed GGGGUCC)	3.659	TargetScan Human	High (predicted)	B4GALNT3	B4GALNT3	-3.818
hsa-miR-615-5p	miR-615-5p (and other miRNAs w/seed GGGGUCC)	3.659	TargetScan Human	Moderate (predicted)	BARHL1	BARHL1	-2.617
hsa-miR-615-5p	miR-615-5p (and other miRNAs w/seed GGGGUCC)	3.659	TargetScan Human	High (predicted)	C16orf71	C16orf71	-2.172
hsa-miR-615-5p	miR-615-5p (and other miRNAs w/seed GGGGUCC)	3.659	TargetScan Human	High (predicted)	CASZ1	CASZ1	-6.678
hsa-miR-615-5p	miR-615-5p (and other miRNAs w/seed GGGGUCC)	3.659	TargetScan Human	High (predicted),Moderate (predicted)	CCDC120	CCDC120	-2.305
hsa-miR-615-5p	miR-615-5p (and other miRNAs w/seed GGGGUCC)	3.659	TargetScan Human	Moderate (predicted)	CDHR2	CDHR2	-2.798
hsa-miR-615-5p	miR-615-5p (and other miRNAs w/seed GGGGUCC)	3.659	TargetScan Human	Moderate (predicted)	CEACAM19	CEACAM19	-2.764
hsa-miR-615-5p	miR-615-5p (and other miRNAs w/seed GGGGUCC)	3.659	TargetScan Human	High (predicted)	CEL	CEL	-3.96	Retinol Biosynthesis,Triacylglycerol Degradation
hsa-miR-615-5p	miR-615-5p (and other miRNAs w/seed GGGGUCC)	3.659	TargetScan Human	Moderate (predicted)	CPA6	CPA6	-2.076
hsa-miR-615-5p	miR-615-5p (and other miRNAs w/seed GGGGUCC)	3.659	TargetScan Human	High (predicted)	GLTPD1	CPTP	-2.016
hsa-miR-615-5p	miR-615-5p (and other miRNAs w/seed GGGGUCC)	3.659	TargetScan Human	Moderate (predicted)	CYP2W1	CYP2W1	-5.092
hsa-miR-615-5p	miR-615-5p (and other miRNAs w/seed GGGGUCC)	3.659	TargetScan Human	Moderate (predicted)	CYP4F3	CYP4F3	-9.216	α-tocopherol Degradation
hsa-miR-615-5p	miR-615-5p (and other miRNAs w/seed GGGGUCC)	3.659	TargetScan Human	High (predicted)	DGCR6	DGCR6/LOC102724770	-2.462
hsa-miR-615-5p	miR-615-5p (and other miRNAs w/seed GGGGUCC)	3.659	TargetScan Human	Moderate (predicted)	DUOX1	DUOX1	-2.583
hsa-miR-615-5p	miR-615-5p (and other miRNAs w/seed GGGGUCC)	3.659	TargetScan Human	Moderate (predicted)	DUSP8	DUSP8	-3.48	3-phosphoinositide Biosynthesis,3-phosphoinositide Degradation,D-myo-inositol (1,4,5,6)-Tetrakisphosphate Biosynthesis,D-myo-inositol (3,4,5,6)-tetrakisphosphate Biosynthesis,D-myo-inositol-5-phosphate Metabolism,Protein Kinase A Signaling,SAPK/JNK Signaling,Superpathway of Inositol Phosphate Compounds
hsa-miR-615-5p	miR-615-5p (and other miRNAs w/seed GGGGUCC)	3.659	TargetScan Human	High (predicted)	EHD2	EHD2	-2.348
hsa-miR-615-5p	miR-615-5p (and other miRNAs w/seed GGGGUCC)	3.659	TargetScan Human	Moderate (predicted)	ELFN2	ELFN2	-2.287
hsa-miR-615-5p	miR-615-5p (and other miRNAs w/seed GGGGUCC)	3.659	TargetScan Human	Moderate (predicted)	EPN3	EPN3	-3.407	Epithelial Adherens Junction Signaling,Germ Cell-Sertoli Cell Junction Signaling,Sertoli Cell-Sertoli Cell Junction Signaling
hsa-miR-615-5p	miR-615-5p (and other miRNAs w/seed GGGGUCC)	3.659	TargetScan Human	Moderate (predicted)	FA2H	FA2H	-4.867
hsa-miR-615-5p	miR-615-5p (and other miRNAs w/seed GGGGUCC)	3.659	TargetScan Human	Moderate (predicted)	FAM83E	FAM83E	-2.001
hsa-miR-615-5p	miR-615-5p (and other miRNAs w/seed GGGGUCC)	3.659	TargetScan Human	High (predicted)	FN1	FN1	-2.544	Actin Cytoskeleton Signaling,Acute Phase Response Signaling,Agranulocyte Adhesion and Diapedesis,Hepatic Fibrosis / Hepatic Stellate Cell Activation,ILK Signaling,phagosome formation,Role of Macrophages, Fibroblasts and Endothelial Cells in Rheumatoid Arthritis
hsa-miR-615-5p	miR-615-5p (and other miRNAs w/seed GGGGUCC)	3.659	TargetScan Human	Moderate (predicted)	FOXO3	FOXO3	-2.104	AMPK Signaling,Cancer Drug Resistance By Drug Efflux,Endometrial Cancer Signaling,ERK5 Signaling,Glucocorticoid Receptor Signaling,IGF-1 Signaling,Insulin Receptor Signaling,Non-Small Cell Lung Cancer Signaling,PI3K Signaling in B Lymphocytes,PI3K/AKT Signaling,PTEN Signaling,PXR/RXR Activation,VEGF Signaling
hsa-miR-615-5p	miR-615-5p (and other miRNAs w/seed GGGGUCC)	3.659	TargetScan Human	High (predicted)	FYCO1	FYCO1	-2.147
hsa-miR-615-5p	miR-615-5p (and other miRNAs w/seed GGGGUCC)	3.659	TargetScan Human	Moderate (predicted)	GADD45B	GADD45B	-2.125	ATM Signaling,GADD45 Signaling,Hereditary Breast Cancer Signaling,p53 Signaling
hsa-miR-615-5p	miR-615-5p (and other miRNAs w/seed GGGGUCC)	3.659	TargetScan Human	Moderate (predicted)	U73169.1	GNAI2	-2.636	Agranulocyte Adhesion and Diapedesis,Androgen Signaling,Axonal Guidance Signaling,Breast Cancer Regulation by Stathmin1,cAMP-mediated signaling,Cardiac Hypertrophy Signaling,CCR3 Signaling in Eosinophils,CCR5 Signaling in Macrophages,Chemokine Signaling,Corticotropin Releasing Hormone Signaling,CREB Signaling in Neurons,CXCR4 Signaling,Dopamine-DARPP32 Feedback in cAMP Signaling,Endothelin-1 Sign…
hsa-miR-615-5p	miR-615-5p (and other miRNAs w/seed GGGGUCC)	3.659	TargetScan Human	Moderate (predicted)	GNG3	GNG3	-2.092	Androgen Signaling,Antiproliferative Role of Somatostatin Receptor 2,Axonal Guidance Signaling,Breast Cancer Regulation by Stathmin1,Cardiac Hypertrophy Signaling,Cardiac β-adrenergic Signaling,CCR3 Signaling in Eosinophils,CCR5 Signaling in Macrophages,Colorectal Cancer Metastasis Signaling,CREB Signaling in Neurons,CXCR4 Signaling,Ephrin B Signaling,Ephrin Receptor Signaling,fMLP Signaling in N…
hsa-miR-615-5p	miR-615-5p (and other miRNAs w/seed GGGGUCC)	3.659	TargetScan Human	Moderate (predicted)	GP6	GP6	-2.695
hsa-miR-615-5p	miR-615-5p (and other miRNAs w/seed GGGGUCC)	3.659	TargetScan Human	Moderate (predicted)	GPR78	GPR78	-2.504
hsa-miR-615-5p	miR-615-5p (and other miRNAs w/seed GGGGUCC)	3.659	TargetScan Human	High (predicted)	GPX3	GPX3	-2.984	Glutathione Redox Reactions I
hsa-miR-615-5p	miR-615-5p (and other miRNAs w/seed GGGGUCC)	3.659	TargetScan Human	High (predicted)	GRIN2C	GRIN2C	-3.023	Amyotrophic Lateral Sclerosis Signaling,Calcium Signaling,Circadian Rhythm Signaling,CREB Signaling in Neurons,Dopamine-DARPP32 Feedback in cAMP Signaling,Ephrin Receptor Signaling,Glutamate Receptor Signaling,Neuropathic Pain Signaling In Dorsal Horn Neurons,nNOS Signaling in Neurons,Synaptic Long Term Potentiation
hsa-miR-615-5p	miR-615-5p (and other miRNAs w/seed GGGGUCC)	3.659	TargetScan Human	Moderate (predicted)	HES2	HES2	-3.864
hsa-miR-615-5p	miR-615-5p (and other miRNAs w/seed GGGGUCC)	3.659	TargetScan Human	High (predicted)	HK2	HK2	-2.429	GDP-glucose Biosynthesis,Glucose and Glucose-1-phosphate Degradation,Trehalose Degradation II (Trehalase),UDP-N-acetyl-D-galactosamine Biosynthesis II
hsa-miR-615-5p	miR-615-5p (and other miRNAs w/seed GGGGUCC)	3.659	TargetScan Human	High (predicted)	IGF2	IGF2	-3.065	Glioblastoma Multiforme Signaling,Glioma Signaling,Growth Hormone Signaling,Hepatic Fibrosis / Hepatic Stellate Cell Activation
hsa-miR-615-5p	miR-615-5p (and other miRNAs w/seed GGGGUCC)	3.659	TargetScan Human	High (predicted)	IL17REL	IL17REL	-5.934
hsa-miR-615-5p	miR-615-5p (and other miRNAs w/seed GGGGUCC)	3.659	TargetScan Human	Moderate (predicted)	IL36RN	IL36RN	-5.338	Acute Phase Response Signaling,Agranulocyte Adhesion and Diapedesis,Altered T Cell and B Cell Signaling in Rheumatoid Arthritis,Atherosclerosis Signaling,Cholecystokinin/Gastrin-mediated Signaling,Communication between Innate and Adaptive Immune Cells,Dendritic Cell Maturation,FXR/RXR Activation,Graft-versus-Host Disease Signaling,Granulocyte Adhesion and Diapedesis,Hepatic Cholestasis,IL-10 Sign…
hsa-miR-615-5p	miR-615-5p (and other miRNAs w/seed GGGGUCC)	3.659	TargetScan Human	High (predicted)	INPP5D	INPP5D	-11.433	1D-myo-inositol Hexakisphosphate Biosynthesis II (Mammalian),3-phosphoinositide Degradation,B Cell Receptor Signaling,D-myo-inositol (1,3,4)-trisphosphate Biosynthesis,D-myo-inositol (1,4,5)-trisphosphate Degradation,Fc Epsilon RI Signaling,Fcγ Receptor-mediated Phagocytosis in Macrophages and Monocytes,FcγRIIB Signaling in B Lymphocytes,FLT3 Signaling in Hematopoietic Progenitor Cells,iCOS-iCOSL…
hsa-miR-615-5p	miR-615-5p (and other miRNAs w/seed GGGGUCC)	3.659	TargetScan Human	High (predicted)	KAZN	KAZN	-2.311
hsa-miR-615-5p	miR-615-5p (and other miRNAs w/seed GGGGUCC)	3.659	TargetScan Human	Moderate (predicted)	KCNJ4	KCNJ4	-2.606	Dopamine-DARPP32 Feedback in cAMP Signaling
hsa-miR-615-5p	miR-615-5p (and other miRNAs w/seed GGGGUCC)	3.659	TargetScan Human	Moderate (predicted)	KRT13	KRT13	-26.912
hsa-miR-615-5p	miR-615-5p (and other miRNAs w/seed GGGGUCC)	3.659	TargetScan Human	High (predicted)	KRT80	KRT80	-13.305
hsa-miR-615-5p	miR-615-5p (and other miRNAs w/seed GGGGUCC)	3.659	TargetScan Human	Moderate (predicted)	KRT82	KRT82	-5.301
hsa-miR-615-5p	miR-615-5p (and other miRNAs w/seed GGGGUCC)	3.659	TargetScan Human	Moderate (predicted)	LYNX1	LYNX1	-4.078
hsa-miR-615-5p	miR-615-5p (and other miRNAs w/seed GGGGUCC)	3.659	TargetScan Human	Moderate (predicted)	MADCAM1	MADCAM1	-3.058	Agranulocyte Adhesion and Diapedesis
hsa-miR-615-5p	miR-615-5p (and other miRNAs w/seed GGGGUCC)	3.659	TargetScan Human	High (predicted)	MAGEA5	MAGEA10-MAGEA5/MAGEA5	-3.982
hsa-miR-615-5p	miR-615-5p (and other miRNAs w/seed GGGGUCC)	3.659	TargetScan Human	Moderate (predicted)	MAP3K9	MAP3K9	-2.425	B Cell Receptor Signaling,Cardiac Hypertrophy Signaling,CD27 Signaling in Lymphocytes,Germ Cell-Sertoli Cell Junction Signaling,GNRH Signaling,HGF Signaling,NGF Signaling,PKCθ Signaling in T Lymphocytes,Production of Nitric Oxide and Reactive Oxygen Species in Macrophages,Pyridoxal 5'-phosphate Salvage Pathway,RANK Signaling in Osteoclasts,Reelin Signaling in Neurons,Salvage Pathways of Pyrimidin…
hsa-miR-615-5p	miR-615-5p (and other miRNAs w/seed GGGGUCC)	3.659	TargetScan Human	Moderate (predicted)	MAPK8IP3	MAPK8IP3	-2.001	Reelin Signaling in Neurons,SAPK/JNK Signaling
hsa-miR-615-5p	miR-615-5p (and other miRNAs w/seed GGGGUCC)	3.659	TargetScan Human	High (predicted)	MAPRE3	MAPRE3	-2.241	Remodeling of Epithelial Adherens Junctions
hsa-miR-615-5p	miR-615-5p (and other miRNAs w/seed GGGGUCC)	3.659	TargetScan Human	Moderate (predicted)	MGRN1	MGRN1	-2.378
hsa-miR-615-5p	miR-615-5p (and other miRNAs w/seed GGGGUCC)	3.659	TargetScan Human	High (predicted)	MYH14	MYH14	-3.041	Actin Cytoskeleton Signaling,Agranulocyte Adhesion and Diapedesis,Calcium Signaling,Cellular Effects of Sildenafil (Viagra),Epithelial Adherens Junction Signaling,Hepatic Fibrosis / Hepatic Stellate Cell Activation,ILK Signaling,Tight Junction Signaling
hsa-miR-615-5p	miR-615-5p (and other miRNAs w/seed GGGGUCC)	3.659	TargetScan Human	High (predicted)	MYO1F	MYO1F	-2.298
hsa-miR-615-5p	miR-615-5p (and other miRNAs w/seed GGGGUCC)	3.659	TargetScan Human	Moderate (predicted)	MYO7B	MYO7B	-2.523
hsa-miR-615-5p	miR-615-5p (and other miRNAs w/seed GGGGUCC)	3.659	TargetScan Human	High (predicted)	C17orf103	NATD1	-4.67
hsa-miR-615-5p	miR-615-5p (and other miRNAs w/seed GGGGUCC)	3.659	TargetScan Human	Moderate (predicted)	NLGN3	NLGN3	-6.142
hsa-miR-615-5p	miR-615-5p (and other miRNAs w/seed GGGGUCC)	3.659	TargetScan Human	Moderate (predicted)	NOTO	NOTO	-5.272
hsa-miR-615-5p	miR-615-5p (and other miRNAs w/seed GGGGUCC)	3.659	TargetScan Human	High (predicted)	PIK3IP1	PIK3IP1	-2.242
hsa-miR-615-5p	miR-615-5p (and other miRNAs w/seed GGGGUCC)	3.659	TargetScan Human	High (predicted)	PITX1	PITX1	-17.281
hsa-miR-615-5p	miR-615-5p (and other miRNAs w/seed GGGGUCC)	3.659	TargetScan Human	Moderate (predicted)	PLA2G4E	PLA2G4E	-30.197	Antioxidant Action of Vitamin C,Atherosclerosis Signaling,CCR3 Signaling in Eosinophils,Eicosanoid Signaling,Endothelin-1 Signaling,ERK/MAPK Signaling,Fc Epsilon RI Signaling,MIF Regulation of Innate Immunity,MIF-mediated Glucocorticoid Regulation,p38 MAPK Signaling,Phospholipase C Signaling,Phospholipases,Role of MAPK Signaling in the Pathogenesis of Influenza,Sperm Motility,Synaptic Long Term D…
hsa-miR-615-5p	miR-615-5p (and other miRNAs w/seed GGGGUCC)	3.659	TargetScan Human	Moderate (predicted)	PLAC4	PLAC4	-3.552
hsa-miR-615-5p	miR-615-5p (and other miRNAs w/seed GGGGUCC)	3.659	TargetScan Human	Moderate (predicted)	PLEKHM1	PLEKHM1	-4.343
hsa-miR-615-5p	miR-615-5p (and other miRNAs w/seed GGGGUCC)	3.659	TargetScan Human	Moderate (predicted)	PLGLB1	PLGLB1/PLGLB2	-4.485
hsa-miR-615-5p	miR-615-5p (and other miRNAs w/seed GGGGUCC)	3.659	TargetScan Human	High (predicted)	PMEPA1	PMEPA1	-2.687	TGF-β Signaling
hsa-miR-615-5p	miR-615-5p (and other miRNAs w/seed GGGGUCC)	3.659	TargetScan Human	Moderate (predicted)	PPIF	PPIF	-2.38
hsa-miR-615-5p	miR-615-5p (and other miRNAs w/seed GGGGUCC)	3.659	TargetScan Human	Moderate (predicted)	PRH2	PRH2	-2.272
hsa-miR-615-5p	miR-615-5p (and other miRNAs w/seed GGGGUCC)	3.659	TargetScan Human	Moderate (predicted)	PRIMA1	PRIMA1	-3.474
hsa-miR-615-5p	miR-615-5p (and other miRNAs w/seed GGGGUCC)	3.659	TargetScan Human	High (predicted)	PXT1	PXT1	-2.181
hsa-miR-615-5p	miR-615-5p (and other miRNAs w/seed GGGGUCC)	3.659	TargetScan Human	High (predicted)	RAB11FIP1	RAB11FIP1	-4.271
hsa-miR-615-5p	miR-615-5p (and other miRNAs w/seed GGGGUCC)	3.659	TargetScan Human	Moderate (predicted)	RNF44	RNF44	-2.164
hsa-miR-615-5p	miR-615-5p (and other miRNAs w/seed GGGGUCC)	3.659	TargetScan Human	Moderate (predicted)	RSAD2	RSAD2	-2.78	Role of Lipids/Lipid Rafts in the Pathogenesis of Influenza
hsa-miR-615-5p	miR-615-5p (and other miRNAs w/seed GGGGUCC)	3.659	TargetScan Human	High (predicted)	SDR9C7	SDR9C7	-55.223	RAR Activation,Retinoate Biosynthesis I
hsa-miR-615-5p	miR-615-5p (and other miRNAs w/seed GGGGUCC)	3.659	TargetScan Human	Moderate (predicted)	SH3PXD2A	SH3PXD2A	-2.307
hsa-miR-615-5p	miR-615-5p (and other miRNAs w/seed GGGGUCC)	3.659	TargetScan Human	High (predicted)	SLC25A47	SLC25A47	-5.282
hsa-miR-615-5p	miR-615-5p (and other miRNAs w/seed GGGGUCC)	3.659	TargetScan Human	Moderate (predicted)	SLC38A7	SLC38A7	-2.312
hsa-miR-615-5p	miR-615-5p (and other miRNAs w/seed GGGGUCC)	3.659	TargetScan Human	High (predicted)	SLC39A2	SLC39A2	-10.162
hsa-miR-615-5p	miR-615-5p (and other miRNAs w/seed GGGGUCC)	3.659	TargetScan Human	Moderate (predicted)	SLC6A20	SLC6A20	-2.676
hsa-miR-615-5p	miR-615-5p (and other miRNAs w/seed GGGGUCC)	3.659	TargetScan Human	Moderate (predicted)	SLIT3	SLIT3	-2.724	Axonal Guidance Signaling
hsa-miR-615-5p	miR-615-5p (and other miRNAs w/seed GGGGUCC)	3.659	TargetScan Human	Moderate (predicted)	SMPD3	SMPD3	-29.306	Ceramide Signaling,NGF Signaling,Sphingomyelin Metabolism,Sphingosine-1-phosphate Signaling,Type II Diabetes Mellitus Signaling,UVA-Induced MAPK Signaling,UVC-Induced MAPK Signaling
hsa-miR-615-5p	miR-615-5p (and other miRNAs w/seed GGGGUCC)	3.659	TargetScan Human	Moderate (predicted)	SORCS2	SORCS2	-16.047
hsa-miR-615-5p	miR-615-5p (and other miRNAs w/seed GGGGUCC)	3.659	TargetScan Human	Moderate (predicted)	SORT1	SORT1	-2.777
hsa-miR-615-5p	miR-615-5p (and other miRNAs w/seed GGGGUCC)	3.659	TargetScan Human	High (predicted)	SPNS2	SPNS2	-29.155
hsa-miR-615-5p	miR-615-5p (and other miRNAs w/seed GGGGUCC)	3.659	TargetScan Human	Moderate (predicted)	SPRED3	SPRED3	-2.209
hsa-miR-615-5p	miR-615-5p (and other miRNAs w/seed GGGGUCC)	3.659	TargetScan Human	Moderate (predicted)	SPRN	SPRN	-2.006
hsa-miR-615-5p	miR-615-5p (and other miRNAs w/seed GGGGUCC)	3.659	TargetScan Human	Moderate (predicted)	C1orf95	STUM	-2.986
hsa-miR-615-5p	miR-615-5p (and other miRNAs w/seed GGGGUCC)	3.659	TargetScan Human	High (predicted)	TICAM1	TICAM1	-2.699	Role of Pattern Recognition Receptors in Recognition of Bacteria and Viruses,Toll-like Receptor Signaling
hsa-miR-615-5p	miR-615-5p (and other miRNAs w/seed GGGGUCC)	3.659	TargetScan Human	High (predicted)	TMEM184A	TMEM184A	-2.624
hsa-miR-615-5p	miR-615-5p (and other miRNAs w/seed GGGGUCC)	3.659	TargetScan Human	High (predicted)	TP53INP2	TP53INP2	-3.981
hsa-miR-615-5p	miR-615-5p (and other miRNAs w/seed GGGGUCC)	3.659	TargetScan Human	Moderate (predicted)	TRIM62	TRIM62	-2.238
hsa-miR-615-5p	miR-615-5p (and other miRNAs w/seed GGGGUCC)	3.659	TargetScan Human	High (predicted)	TSPYL6	TSPYL6	-12.215
hsa-miR-615-5p	miR-615-5p (and other miRNAs w/seed GGGGUCC)	3.659	TargetScan Human	High (predicted)	TTYH3	TTYH3	-2.033
hsa-miR-615-5p	miR-615-5p (and other miRNAs w/seed GGGGUCC)	3.659	TargetScan Human	Moderate (predicted)	UBALD1	UBALD1	-2.372
hsa-miR-615-5p	miR-615-5p (and other miRNAs w/seed GGGGUCC)	3.659	TargetScan Human	High (predicted)	VILL	VILL	-2.882
hsa-miR-615-5p	miR-615-5p (and other miRNAs w/seed GGGGUCC)	3.659	TargetScan Human	High (predicted)	WFDC12	WFDC12	-413.688
hsa-miR-615-5p	miR-615-5p (and other miRNAs w/seed GGGGUCC)	3.659	TargetScan Human	High (predicted)	DFNB31	WHRN	-2.456
hsa-miR-615-5p	miR-615-5p (and other miRNAs w/seed GGGGUCC)	3.659	TargetScan Human	High (predicted)	ZFP36	ZFP36	-4.188
hsa-miR-615-5p	miR-615-5p (and other miRNAs w/seed GGGGUCC)	3.659	TargetScan Human	Moderate (predicted)	ZNF365	ZNF365	-4.12
hsa-miR-615-5p	miR-615-5p (and other miRNAs w/seed GGGGUCC)	3.659	TargetScan Human	Moderate (predicted)	ZSWIM4	ZSWIM4	-2.82
hsa-miR-1271-5p	miR-96-5p (and other miRNAs w/seed UUGGCAC)	3.608	TargetScan Human	High (predicted)	AATK	AATK	-2.124
hsa-miR-1271-5p	miR-96-5p (and other miRNAs w/seed UUGGCAC)	3.608	TargetScan Human	High (predicted)	AC106801.1	ADAM19	-5.813	Axonal Guidance Signaling
hsa-miR-1271-5p	miR-96-5p (and other miRNAs w/seed UUGGCAC)	3.608	TargetScan Human	High (predicted)	LPHN2	ADGRL2	-4.512
hsa-miR-1271-5p	miR-96-5p (and other miRNAs w/seed UUGGCAC)	3.608	TargetScan Human	Moderate (predicted)	AHNAK	AHNAK	-2.346	Phospholipase C Signaling
hsa-miR-1271-5p	miR-96-5p (and other miRNAs w/seed UUGGCAC)	3.608	TargetScan Human	High (predicted)	ANKRD52	ANKRD52	-2.09
hsa-miR-1271-5p	miR-96-5p (and other miRNAs w/seed UUGGCAC)	3.608	miRecords	Experimentally Observed	AQP5	AQP5	-2.382	eNOS Signaling
hsa-miR-1271-5p	miR-96-5p (and other miRNAs w/seed UUGGCAC)	3.608	TargetScan Human	High (predicted)	ARHGAP17	ARHGAP17	-2.159
hsa-miR-1271-5p	miR-96-5p (and other miRNAs w/seed UUGGCAC)	3.608	TargetScan Human	High (predicted)	ATP2B4	ATP2B4	-2.033	Calcium Signaling,Calcium Transport I
hsa-miR-1271-5p	miR-96-5p (and other miRNAs w/seed UUGGCAC)	3.608	TargetScan Human	High (predicted)	ATXN1	ATXN1	-2.078
hsa-miR-1271-5p	miR-96-5p (and other miRNAs w/seed UUGGCAC)	3.608	TargetScan Human	High (predicted)	B3GALT2	B3GALT2	-2.705
hsa-miR-1271-5p	miR-96-5p (and other miRNAs w/seed UUGGCAC)	3.608	TargetScan Human	High (predicted)	BRPF3	BRPF3	-2.071
hsa-miR-1271-5p	miR-96-5p (and other miRNAs w/seed UUGGCAC)	3.608	TargetScan Human	High (predicted)	C12orf80	C12orf80	-6.5
hsa-miR-1271-5p	miR-96-5p (and other miRNAs w/seed UUGGCAC)	3.608	TargetScan Human	High (predicted)	CAMK2N1	CAMK2N1	-2.418
hsa-miR-1271-5p	miR-96-5p (and other miRNAs w/seed UUGGCAC)	3.608	TargetScan Human	High (predicted)	CAPN5	CAPN5	-2.079	Amyloid Processing,Amyotrophic Lateral Sclerosis Signaling,Apoptosis Signaling,FAK Signaling,Huntington's Disease Signaling,Integrin Signaling,nNOS Signaling in Neurons,Regulation of Cellular Mechanics by Calpain Protease
hsa-miR-1271-5p	miR-96-5p (and other miRNAs w/seed UUGGCAC)	3.608	TargetScan Human	Moderate (predicted)	CCNA1	CCNA1	-2.716	Acute Myeloid Leukemia Signaling,Antiproliferative Role of TOB in T Cell Signaling,Aryl Hydrocarbon Receptor Signaling,Cyclins and Cell Cycle Regulation,eNOS Signaling,Estrogen-mediated S-phase Entry,Regulation of Cellular Mechanics by Calpain Protease
hsa-miR-1271-5p	miR-96-5p (and other miRNAs w/seed UUGGCAC)	3.608	TargetScan Human	High (predicted)	CEBPA	CEBPA	-4.372	Acute Myeloid Leukemia Signaling,Adipogenesis pathway,Glucocorticoid Receptor Signaling,Growth Hormone Signaling,Role of Macrophages, Fibroblasts and Endothelial Cells in Rheumatoid Arthritis,Tight Junction Signaling,Unfolded protein response,VDR/RXR Activation
hsa-miR-1271-5p	miR-96-5p (and other miRNAs w/seed UUGGCAC)	3.608	TargetScan Human	Moderate (predicted)	CERS3	CERS3	-3.597
hsa-miR-1271-5p	miR-96-5p (and other miRNAs w/seed UUGGCAC)	3.608	TargetScan Human	High (predicted)	CLCN5	CLCN5	-2.262
hsa-miR-1271-5p	miR-96-5p (and other miRNAs w/seed UUGGCAC)	3.608	TargetScan Human	High (predicted)	COBL	COBL	-2.689
hsa-miR-1271-5p	miR-96-5p (and other miRNAs w/seed UUGGCAC)	3.608	TargetScan Human	High (predicted)	CPEB4	CPEB4	-2.173
hsa-miR-1271-5p	miR-96-5p (and other miRNAs w/seed UUGGCAC)	3.608	TargetScan Human	High (predicted)	CREBRF	CREBRF	-2.06
hsa-miR-1271-5p	miR-96-5p (and other miRNAs w/seed UUGGCAC)	3.608	TargetScan Human	Moderate (predicted)	CTSV	CTSV	-8.183	autophagy,phagosome maturation
hsa-miR-1271-5p	miR-96-5p (and other miRNAs w/seed UUGGCAC)	3.608	TargetScan Human	High (predicted)	DENND2C	DENND2C	-3.073
hsa-miR-1271-5p	miR-96-5p (and other miRNAs w/seed UUGGCAC)	3.608	TargetScan Human	Moderate (predicted)	EDAR	EDAR	-4.645
hsa-miR-1271-5p	miR-96-5p (and other miRNAs w/seed UUGGCAC)	3.608	TargetScan Human	High (predicted)	EGR3	EGR3	-5.61
hsa-miR-1271-5p	miR-96-5p (and other miRNAs w/seed UUGGCAC)	3.608	TargetScan Human	Moderate (predicted)	ERBB3	ERBB3	-2.359	3-phosphoinositide Biosynthesis,Agrin Interactions at Neuromuscular Junction,ErbB Signaling,ErbB2-ErbB3 Signaling,HER-2 Signaling in Breast Cancer,Neuregulin Signaling,Superpathway of Inositol Phosphate Compounds
hsa-miR-1271-5p	miR-96-5p (and other miRNAs w/seed UUGGCAC)	3.608	TargetScan Human	High (predicted)	FAM222B	FAM222B	-3.029
hsa-miR-1271-5p	miR-96-5p (and other miRNAs w/seed UUGGCAC)	3.608	TargetScan Human	High (predicted)	FAM43A	FAM43A	-10.263
hsa-miR-1271-5p	miR-96-5p (and other miRNAs w/seed UUGGCAC)	3.608	TargetScan Human	High (predicted)	FBXO32	FBXO32	-2.4
hsa-miR-1271-5p	miR-96-5p (and other miRNAs w/seed UUGGCAC)	3.608	TargetScan Human	High (predicted)	FN1	FN1	-2.544	Actin Cytoskeleton Signaling,Acute Phase Response Signaling,Agranulocyte Adhesion and Diapedesis,Hepatic Fibrosis / Hepatic Stellate Cell Activation,ILK Signaling,phagosome formation,Role of Macrophages, Fibroblasts and Endothelial Cells in Rheumatoid Arthritis
hsa-miR-1271-5p	miR-96-5p (and other miRNAs w/seed UUGGCAC)	3.608	TargetScan Human,miRecords	Experimentally Observed,High (predicted)	FOXO1	FOXO1	-2.166	14-3-3-mediated Signaling,Adipogenesis pathway,AMPK Signaling,Angiopoietin Signaling,B Cell Receptor Signaling,Cancer Drug Resistance By Drug Efflux,Cell Cycle: G1/S Checkpoint Regulation,Docosahexaenoic Acid (DHA) Signaling,ErbB Signaling,ErbB2-ErbB3 Signaling,FXR/RXR Activation,Glioblastoma Multiforme Signaling,HER-2 Signaling in Breast Cancer,Human Embryonic Stem Cell Pluripotency,IGF-1 Signal…
hsa-miR-1271-5p	miR-96-5p (and other miRNAs w/seed UUGGCAC)	3.608	TargetScan Human	High (predicted)	FOXO3	FOXO3	-2.104	AMPK Signaling,Cancer Drug Resistance By Drug Efflux,Endometrial Cancer Signaling,ERK5 Signaling,Glucocorticoid Receptor Signaling,IGF-1 Signaling,Insulin Receptor Signaling,Non-Small Cell Lung Cancer Signaling,PI3K Signaling in B Lymphocytes,PI3K/AKT Signaling,PTEN Signaling,PXR/RXR Activation,VEGF Signaling
hsa-miR-1271-5p	miR-96-5p (and other miRNAs w/seed UUGGCAC)	3.608	TargetScan Human	High (predicted)	FOXQ1	FOXQ1	-2.797
hsa-miR-1271-5p	miR-96-5p (and other miRNAs w/seed UUGGCAC)	3.608	TargetScan Human	High (predicted)	FYCO1	FYCO1	-2.147
hsa-miR-1271-5p	miR-96-5p (and other miRNAs w/seed UUGGCAC)	3.608	TargetScan Human	High (predicted)	GCNT4	GCNT4	-3.262
hsa-miR-1271-5p	miR-96-5p (and other miRNAs w/seed UUGGCAC)	3.608	TargetScan Human	Moderate (predicted)	GIPR	GIPR	-3.593	GPCR-Mediated Integration of Enteroendocrine Signaling Exemplified by an L Cell
hsa-miR-1271-5p	miR-96-5p (and other miRNAs w/seed UUGGCAC)	3.608	TargetScan Human	High (predicted)	GJA5	GJA5	-5.403
hsa-miR-1271-5p	miR-96-5p (and other miRNAs w/seed UUGGCAC)	3.608	TargetScan Human	High (predicted)	GPR22	GPR22	-2.66
hsa-miR-1271-5p	miR-96-5p (and other miRNAs w/seed UUGGCAC)	3.608	TargetScan Human	Moderate (predicted)	HRNR	HRNR	-3.566
hsa-miR-1271-5p	miR-96-5p (and other miRNAs w/seed UUGGCAC)	3.608	TargetScan Human	Moderate (predicted)	HTR2B	HTR2B	-3.222	G-Protein Coupled Receptor Signaling,Gap Junction Signaling,Gαq Signaling,Serotonin Receptor Signaling
hsa-miR-1271-5p	miR-96-5p (and other miRNAs w/seed UUGGCAC)	3.608	TargetScan Human	High (predicted)	HTR2C	HTR2C	-2.898	G-Protein Coupled Receptor Signaling,Gap Junction Signaling,Gαq Signaling,Serotonin Receptor Signaling
hsa-miR-1271-5p	miR-96-5p (and other miRNAs w/seed UUGGCAC)	3.608	TargetScan Human	Moderate (predicted)	IL17B	IL17B	-3.738	Hepatic Cholestasis,HMGB1 Signaling,Role of Pattern Recognition Receptors in Recognition of Bacteria and Viruses
hsa-miR-1271-5p	miR-96-5p (and other miRNAs w/seed UUGGCAC)	3.608	TargetScan Human	High (predicted)	KCNJ14	KCNJ14	-2.318	Dopamine-DARPP32 Feedback in cAMP Signaling
hsa-miR-1271-5p	miR-96-5p (and other miRNAs w/seed UUGGCAC)	3.608	TargetScan Human	High (predicted)	JHDM1D	KDM7A	-2.285
hsa-miR-1271-5p	miR-96-5p (and other miRNAs w/seed UUGGCAC)	3.608	TargetScan Human	High (predicted)	LHX1	LHX1	-2.421
hsa-miR-1271-5p	miR-96-5p (and other miRNAs w/seed UUGGCAC)	3.608	TargetScan Human	High (predicted)	SIK1	LOC102724428/SIK1	-2.648
hsa-miR-1271-5p	miR-96-5p (and other miRNAs w/seed UUGGCAC)	3.608	TargetScan Human	High (predicted)	LRP10	LRP10	-2.263
hsa-miR-1271-5p	miR-96-5p (and other miRNAs w/seed UUGGCAC)	3.608	TargetScan Human	High (predicted)	LRRC4	LRRC4	-2.425
hsa-miR-1271-5p	miR-96-5p (and other miRNAs w/seed UUGGCAC)	3.608	TargetScan Human	High (predicted)	MAB21L2	MAB21L2	-2.229
hsa-miR-1271-5p	miR-96-5p (and other miRNAs w/seed UUGGCAC)	3.608	TargetScan Human	High (predicted)	MAF	MAF	-3.312	IL-12 Signaling and Production in Macrophages,NRF2-mediated Oxidative Stress Response,Xenobiotic Metabolism Signaling
hsa-miR-1271-5p	miR-96-5p (and other miRNAs w/seed UUGGCAC)	3.608	TargetScan Human	High (predicted)	AC104438.1	MAGI1	-2.341	Epithelial Adherens Junction Signaling,PTEN Signaling
hsa-miR-1271-5p	miR-96-5p (and other miRNAs w/seed UUGGCAC)	3.608	TargetScan Human	High (predicted)	MAK	MAK	-2.146	Pyridoxal 5'-phosphate Salvage Pathway,Salvage Pathways of Pyrimidine Ribonucleotides
hsa-miR-1271-5p	miR-96-5p (and other miRNAs w/seed UUGGCAC)	3.608	TargetScan Human	High (predicted)	MAP2K3	MAP2K3	-2.175	Acute Myeloid Leukemia Signaling,Acute Phase Response Signaling,AMPK Signaling,B Cell Receptor Signaling,Cardiac Hypertrophy Signaling,CD27 Signaling in Lymphocytes,CD40 Signaling,Cholecystokinin/Gastrin-mediated Signaling,ErbB Signaling,Fc Epsilon RI Signaling,FGF Signaling,Germ Cell-Sertoli Cell Junction Signaling,GNRH Signaling,HMGB1 Signaling,IL-1 Signaling,IL-10 Signaling,IL-17 Signaling,IL-…
hsa-miR-1271-5p	miR-96-5p (and other miRNAs w/seed UUGGCAC)	3.608	TargetScan Human	High (predicted)	MTF1	MTF1	-2.319
hsa-miR-1271-5p	miR-96-5p (and other miRNAs w/seed UUGGCAC)	3.608	TargetScan Human	High (predicted)	MTSS1	MTSS1	-2.063
hsa-miR-1271-5p	miR-96-5p (and other miRNAs w/seed UUGGCAC)	3.608	TargetScan Human	High (predicted)	MYO5B	MYO5B	-5.958
hsa-miR-1271-5p	miR-96-5p (and other miRNAs w/seed UUGGCAC)	3.608	TargetScan Human	High (predicted)	NDST1	NDST1	-2.075	Chondroitin Sulfate Biosynthesis,Chondroitin Sulfate Biosynthesis (Late Stages),Dermatan Sulfate Biosynthesis,Dermatan Sulfate Biosynthesis (Late Stages),Heparan Sulfate Biosynthesis,Heparan Sulfate Biosynthesis (Late Stages),LPS/IL-1 Mediated Inhibition of RXR Function,Triacylglycerol Degradation,Xenobiotic Metabolism Signaling
hsa-miR-1271-5p	miR-96-5p (and other miRNAs w/seed UUGGCAC)	3.608	TargetScan Human	High (predicted)	OVOL1	OVOL1	-5.48
hsa-miR-1271-5p	miR-96-5p (and other miRNAs w/seed UUGGCAC)	3.608	TargetScan Human	Moderate (predicted)	PCDHB6	PCDHB6	-4.007
hsa-miR-1271-5p	miR-96-5p (and other miRNAs w/seed UUGGCAC)	3.608	TargetScan Human	High (predicted)	PDGFRA	PDGFRA	-2.047	3-phosphoinositide Biosynthesis,Glioblastoma Multiforme Signaling,Glioma Signaling,Hepatic Fibrosis / Hepatic Stellate Cell Activation,Human Embryonic Stem Cell Pluripotency,NF-κB Signaling,PAK Signaling,PDGF Signaling,PPAR Signaling,PTEN Signaling,Sphingosine-1-phosphate Signaling,STAT3 Pathway,Superpathway of Inositol Phosphate Compounds
hsa-miR-1271-5p	miR-96-5p (and other miRNAs w/seed UUGGCAC)	3.608	TargetScan Human	High (predicted)	PGRMC2	PGRMC2	-2.017
hsa-miR-1271-5p	miR-96-5p (and other miRNAs w/seed UUGGCAC)	3.608	TargetScan Human	High (predicted)	PHACTR4	PHACTR4	-2.285
hsa-miR-1271-5p	miR-96-5p (and other miRNAs w/seed UUGGCAC)	3.608	TargetScan Human	High (predicted)	PLEKHM1	PLEKHM1	-4.343
hsa-miR-1271-5p	miR-96-5p (and other miRNAs w/seed UUGGCAC)	3.608	TargetScan Human	High (predicted)	PMEPA1	PMEPA1	-2.687	TGF-β Signaling
hsa-miR-1271-5p	miR-96-5p (and other miRNAs w/seed UUGGCAC)	3.608	TargetScan Human	High (predicted)	PNPLA1	PNPLA1	-5.683
hsa-miR-1271-5p	miR-96-5p (and other miRNAs w/seed UUGGCAC)	3.608	TargetScan Human	High (predicted)	PPP1R13L	PPP1R13L	-2.358
hsa-miR-1271-5p	miR-96-5p (and other miRNAs w/seed UUGGCAC)	3.608	TargetScan Human	High (predicted)	PRIMA1	PRIMA1	-3.474
hsa-miR-1271-5p	miR-96-5p (and other miRNAs w/seed UUGGCAC)	3.608	TargetScan Human	High (predicted)	RARG	RARG	-2.058	Aryl Hydrocarbon Receptor Signaling,RAR Activation,Retinoic acid Mediated Apoptosis Signaling,Wnt/β-catenin Signaling
hsa-miR-1271-5p	miR-96-5p (and other miRNAs w/seed UUGGCAC)	3.608	TargetScan Human	Moderate (predicted)	RASAL1	RASAL1	-2.757
hsa-miR-1271-5p	miR-96-5p (and other miRNAs w/seed UUGGCAC)	3.608	TargetScan Human	High (predicted)	RERE	RERE	-2.172
hsa-miR-1271-5p	miR-96-5p (and other miRNAs w/seed UUGGCAC)	3.608	TargetScan Human	High (predicted)	RGS17	RGS17	-2.426
hsa-miR-1271-5p	miR-96-5p (and other miRNAs w/seed UUGGCAC)	3.608	TargetScan Human	High (predicted)	RGS2	RGS2	-2.968	cAMP-mediated signaling,G-Protein Coupled Receptor Signaling,Gαq Signaling,Gαs Signaling
hsa-miR-1271-5p	miR-96-5p (and other miRNAs w/seed UUGGCAC)	3.608	TargetScan Human	High (predicted)	RNF208	RNF208	-4.617
hsa-miR-1271-5p	miR-96-5p (and other miRNAs w/seed UUGGCAC)	3.608	TargetScan Human	Moderate (predicted)	RNF222	RNF222	-41.737
hsa-miR-1271-5p	miR-96-5p (and other miRNAs w/seed UUGGCAC)	3.608	TargetScan Human	High (predicted)	SCNN1G	SCNN1G	-7.798	Aldosterone Signaling in Epithelial Cells,Gustation Pathway,Insulin Receptor Signaling
hsa-miR-1271-5p	miR-96-5p (and other miRNAs w/seed UUGGCAC)	3.608	TargetScan Human	High (predicted)	SEC14L2	SEC14L2	-2.02
hsa-miR-1271-5p	miR-96-5p (and other miRNAs w/seed UUGGCAC)	3.608	TargetScan Human	High (predicted)	SLC22A23	SLC22A23	-5.493
hsa-miR-1271-5p	miR-96-5p (and other miRNAs w/seed UUGGCAC)	3.608	TargetScan Human	Moderate (predicted)	SLC29A3	SLC29A3	-2.757
hsa-miR-1271-5p	miR-96-5p (and other miRNAs w/seed UUGGCAC)	3.608	TargetScan Human	High (predicted)	SORT1	SORT1	-2.777
hsa-miR-1271-5p	miR-96-5p (and other miRNAs w/seed UUGGCAC)	3.608	TargetScan Human	High (predicted)	SPEN	SPEN	-2.028	Estrogen Receptor Signaling
hsa-miR-1271-5p	miR-96-5p (and other miRNAs w/seed UUGGCAC)	3.608	TargetScan Human	High (predicted)	TMEM86A	TMEM86A	-14.473
hsa-miR-1271-5p	miR-96-5p (and other miRNAs w/seed UUGGCAC)	3.608	TargetScan Human	High (predicted)	TP53INP1	TP53INP1	-4.34	p53 Signaling
hsa-miR-1271-5p	miR-96-5p (and other miRNAs w/seed UUGGCAC)	3.608	TargetScan Human	High (predicted)	TP53INP2	TP53INP2	-3.981
hsa-miR-1271-5p	miR-96-5p (and other miRNAs w/seed UUGGCAC)	3.608	TargetScan Human	Moderate (predicted)	TTC39A	TTC39A	-5.655
hsa-miR-1271-5p	miR-96-5p (and other miRNAs w/seed UUGGCAC)	3.608	TargetScan Human	High (predicted)	TTYH3	TTYH3	-2.033
hsa-miR-1271-5p	miR-96-5p (and other miRNAs w/seed UUGGCAC)	3.608	TargetScan Human	High (predicted)	VGLL3	VGLL3	-5.227
hsa-miR-1271-5p	miR-96-5p (and other miRNAs w/seed UUGGCAC)	3.608	TargetScan Human	High (predicted)	ZFP36L1	ZFP36L1	-2.216
hsa-miR-1271-5p	miR-96-5p (and other miRNAs w/seed UUGGCAC)	3.608	TargetScan Human	High (predicted)	ZHX2	ZHX2	-2.08
hsa-miR-548s	miR-548s (miRNAs w/seed UGGCCAA)	3.484	TargetScan Human	Moderate (predicted)	ABCG1	ABCG1	-2.543	LPS/IL-1 Mediated Inhibition of RXR Function,LXR/RXR Activation
hsa-miR-548s	miR-548s (miRNAs w/seed UGGCCAA)	3.484	TargetScan Human	High (predicted)	ABLIM3	ABLIM3	-2.872	Axonal Guidance Signaling,Netrin Signaling
hsa-miR-548s	miR-548s (miRNAs w/seed UGGCCAA)	3.484	TargetScan Human	Moderate (predicted)	AHNAK	AHNAK	-2.346	Phospholipase C Signaling
hsa-miR-548s	miR-548s (miRNAs w/seed UGGCCAA)	3.484	TargetScan Human	Moderate (predicted)	ARHGAP30	ARHGAP30	-3.372
hsa-miR-548s	miR-548s (miRNAs w/seed UGGCCAA)	3.484	TargetScan Human	Moderate (predicted)	ATXN1	ATXN1	-2.078
hsa-miR-548s	miR-548s (miRNAs w/seed UGGCCAA)	3.484	TargetScan Human	Moderate (predicted)	BTG2	BTG2	-2.123	Cell Cycle Regulation by BTG Family Proteins
hsa-miR-548s	miR-548s (miRNAs w/seed UGGCCAA)	3.484	TargetScan Human	Moderate (predicted)	CFLAR	CFLAR	-2.457	Death Receptor Signaling,Molecular Mechanisms of Cancer,PEDF Signaling,Retinoic acid Mediated Apoptosis Signaling
hsa-miR-548s	miR-548s (miRNAs w/seed UGGCCAA)	3.484	TargetScan Human	Moderate (predicted)	CLDN2	CLDN2	-2.011	Agranulocyte Adhesion and Diapedesis,Granulocyte Adhesion and Diapedesis,Leukocyte Extravasation Signaling,Sertoli Cell-Sertoli Cell Junction Signaling,Tight Junction Signaling
hsa-miR-548s	miR-548s (miRNAs w/seed UGGCCAA)	3.484	TargetScan Human	High (predicted)	EDA2R	EDA2R	-2.285
hsa-miR-548s	miR-548s (miRNAs w/seed UGGCCAA)	3.484	TargetScan Human	Moderate (predicted)	FBXO32	FBXO32	-2.4
hsa-miR-548s	miR-548s (miRNAs w/seed UGGCCAA)	3.484	TargetScan Human	Moderate (predicted)	GUCY1B3	GUCY1B3	-3.956	Antiproliferative Role of Somatostatin Receptor 2,Cellular Effects of Sildenafil (Viagra),Corticotropin Releasing Hormone Signaling,Dopamine-DARPP32 Feedback in cAMP Signaling,Endothelin-1 Signaling,eNOS Signaling,Gap Junction Signaling,Inhibition of Angiogenesis by TSP1,Nitric Oxide Signaling in the Cardiovascular System,Phototransduction Pathway,Relaxin Signaling,Sertoli Cell-Sertoli Cell Junct…
hsa-miR-548s	miR-548s (miRNAs w/seed UGGCCAA)	3.484	TargetScan Human	Moderate (predicted)	IFITM10	IFITM10	-11.61
hsa-miR-548s	miR-548s (miRNAs w/seed UGGCCAA)	3.484	TargetScan Human	Moderate (predicted)	MUC15	MUC15	-7.126
hsa-miR-548s	miR-548s (miRNAs w/seed UGGCCAA)	3.484	TargetScan Human	Moderate (predicted)	NEBL	NEBL	-3.771
hsa-miR-548s	miR-548s (miRNAs w/seed UGGCCAA)	3.484	TargetScan Human	Moderate (predicted)	NFAT5	NFAT5	-3.645	April Mediated Signaling,Axonal Guidance Signaling,B Cell Activating Factor Signaling,B Cell Receptor Signaling,Calcium Signaling,CD28 Signaling in T Helper Cells,fMLP Signaling in Neutrophils,Glucocorticoid Receptor Signaling,iCOS-iCOSL Signaling in T Helper Cells,IL-4 Signaling,Netrin Signaling,Phospholipase C Signaling,PI3K Signaling in B Lymphocytes,PKCθ Signaling in T Lymphocytes,Protein Kin…
hsa-miR-548s	miR-548s (miRNAs w/seed UGGCCAA)	3.484	TargetScan Human	Moderate (predicted)	NKPD1	NKPD1	-4.784
hsa-miR-548s	miR-548s (miRNAs w/seed UGGCCAA)	3.484	TargetScan Human	Moderate (predicted)	NOTO	NOTO	-5.272
hsa-miR-548s	miR-548s (miRNAs w/seed UGGCCAA)	3.484	TargetScan Human	Moderate (predicted)	OSR1	OSR1	-2.573
hsa-miR-548s	miR-548s (miRNAs w/seed UGGCCAA)	3.484	TargetScan Human	Moderate (predicted)	OTUB2	OTUB2	-2.25
hsa-miR-548s	miR-548s (miRNAs w/seed UGGCCAA)	3.484	TargetScan Human	High (predicted)	PCDHB10	PCDHB10	-2.152
hsa-miR-548s	miR-548s (miRNAs w/seed UGGCCAA)	3.484	TargetScan Human	High (predicted)	PCDHB14	PCDHB14	-4.814
hsa-miR-548s	miR-548s (miRNAs w/seed UGGCCAA)	3.484	TargetScan Human	High (predicted)	PCDHB3	PCDHB3	-5.577
hsa-miR-548s	miR-548s (miRNAs w/seed UGGCCAA)	3.484	TargetScan Human	Moderate (predicted)	PDGFRA	PDGFRA	-2.047	3-phosphoinositide Biosynthesis,Glioblastoma Multiforme Signaling,Glioma Signaling,Hepatic Fibrosis / Hepatic Stellate Cell Activation,Human Embryonic Stem Cell Pluripotency,NF-κB Signaling,PAK Signaling,PDGF Signaling,PPAR Signaling,PTEN Signaling,Sphingosine-1-phosphate Signaling,STAT3 Pathway,Superpathway of Inositol Phosphate Compounds
hsa-miR-548s	miR-548s (miRNAs w/seed UGGCCAA)	3.484	TargetScan Human	Moderate (predicted)	PRR15L	PRR15L	-2.885
hsa-miR-548s	miR-548s (miRNAs w/seed UGGCCAA)	3.484	TargetScan Human	Moderate (predicted)	PXT1	PXT1	-2.181
hsa-miR-548s	miR-548s (miRNAs w/seed UGGCCAA)	3.484	TargetScan Human	Moderate (predicted)	SASH3	SASH3	-3.075
hsa-miR-548s	miR-548s (miRNAs w/seed UGGCCAA)	3.484	TargetScan Human	High (predicted)	SATB1	SATB1	-2.458
hsa-miR-548s	miR-548s (miRNAs w/seed UGGCCAA)	3.484	TargetScan Human	High (predicted)	SCG5	SCG5	-2.042
hsa-miR-548s	miR-548s (miRNAs w/seed UGGCCAA)	3.484	TargetScan Human	High (predicted)	SERPINB13	SERPINB13	-5.076
hsa-miR-548s	miR-548s (miRNAs w/seed UGGCCAA)	3.484	TargetScan Human	Moderate (predicted)	SHANK2	SHANK2	-5.574	Axonal Guidance Signaling
hsa-miR-548s	miR-548s (miRNAs w/seed UGGCCAA)	3.484	TargetScan Human	Moderate (predicted)	TMEM213	TMEM213	-2.317
hsa-miR-548s	miR-548s (miRNAs w/seed UGGCCAA)	3.484	TargetScan Human	Moderate (predicted)	TNS4	TNS4	-3.325
hsa-miR-548s	miR-548s (miRNAs w/seed UGGCCAA)	3.484	TargetScan Human	Moderate (predicted)	AF178030.2	TRPS1	-2.658
hsa-miR-548s	miR-548s (miRNAs w/seed UGGCCAA)	3.484	TargetScan Human	Moderate (predicted)	TTYH1	TTYH1	-3.259
hsa-miR-548s	miR-548s (miRNAs w/seed UGGCCAA)	3.484	TargetScan Human	Moderate (predicted)	TULP4	TULP4	-2.108
hsa-miR-548s	miR-548s (miRNAs w/seed UGGCCAA)	3.484	TargetScan Human	Moderate (predicted)	ZDHHC21	ZDHHC21	-2.131
hsa-miR-548s	miR-548s (miRNAs w/seed UGGCCAA)	3.484	TargetScan Human	High (predicted)	ZNF431	ZNF431	-2.104
hsa-miR-548s	miR-548s (miRNAs w/seed UGGCCAA)	3.484	TargetScan Human	High (predicted)	ZNF575	ZNF575	-2.157
hsa-miR-577	miR-577 (miRNAs w/seed AGAUAAA)	3.471	TargetScan Human	Moderate (predicted)	KLF4	KLF4	-3.039	VDR/RXR Activation
hsa-miR-577	miR-577 (miRNAs w/seed AGAUAAA)	3.471	TargetScan Human	Moderate (predicted)	AC011755.1	NCKAP5	-3.207
hsa-miR-577	miR-577 (miRNAs w/seed AGAUAAA)	3.471	TargetScan Human	Moderate (predicted)	NOTCH1	NOTCH1	-4.021	Epithelial Adherens Junction Signaling,Molecular Mechanisms of Cancer,Notch Signaling,Pancreatic Adenocarcinoma Signaling,Regulation of the Epithelial-Mesenchymal Transition Pathway
hsa-miR-577	miR-577 (miRNAs w/seed AGAUAAA)	3.471	TargetScan Human	Moderate (predicted)	PCDHB4	PCDHB4	-3.95
hsa-miR-577	miR-577 (miRNAs w/seed AGAUAAA)	3.471	TargetScan Human	Moderate (predicted)	PRDM12	PRDM12	-2.806
hsa-miR-577	miR-577 (miRNAs w/seed AGAUAAA)	3.471	TargetScan Human	Moderate (predicted)	SERPINB9	SERPINB9	-2.373	Tumoricidal Function of Hepatic Natural Killer Cells
hsa-miR-577	miR-577 (miRNAs w/seed AGAUAAA)	3.471	TargetScan Human	Moderate (predicted)	TSSK1B	TSSK1B	-2.057
hsa-miR-577	miR-577 (miRNAs w/seed AGAUAAA)	3.471	TargetScan Human	Moderate (predicted)	ZMIZ1	ZMIZ1	-2.897
hsa-miR-4532	miR-4532 (miRNAs w/seed CCCGGGG)	3.45	TargetScan Human	High (predicted)	ACAN	ACAN	-6.866
hsa-miR-4532	miR-4532 (miRNAs w/seed CCCGGGG)	3.45	TargetScan Human	Moderate (predicted)	ADAMTS1	ADAMTS1	-2.254	Axonal Guidance Signaling
hsa-miR-4532	miR-4532 (miRNAs w/seed CCCGGGG)	3.45	TargetScan Human	High (predicted)	AGXT	AGXT	-2.563	Glycine Biosynthesis III
hsa-miR-4532	miR-4532 (miRNAs w/seed CCCGGGG)	3.45	TargetScan Human	Moderate (predicted)	ALDH1A3	ALDH1A3	-2.088	Aryl Hydrocarbon Receptor Signaling,Dopamine Degradation,Ethanol Degradation II,Ethanol Degradation IV,Fatty Acid α-oxidation,Histamine Degradation,LPS/IL-1 Mediated Inhibition of RXR Function,Noradrenaline and Adrenaline Degradation,Oxidative Ethanol Degradation III,Putrescine Degradation III,RAR Activation,Retinoate Biosynthesis I,Serotonin Degradation,Tryptophan Degradation X (Mammalian, via T…
hsa-miR-4532	miR-4532 (miRNAs w/seed CCCGGGG)	3.45	TargetScan Human	High (predicted)	ASIC4	ASIC4	-2.656
hsa-miR-4532	miR-4532 (miRNAs w/seed CCCGGGG)	3.45	TargetScan Human	Moderate (predicted)	ATXN1	ATXN1	-2.078
hsa-miR-4532	miR-4532 (miRNAs w/seed CCCGGGG)	3.45	TargetScan Human	Moderate (predicted)	C11orf96	C11orf96	-3.298
hsa-miR-4532	miR-4532 (miRNAs w/seed CCCGGGG)	3.45	TargetScan Human	Moderate (predicted)	C15orf52	C15orf52	-4.238
hsa-miR-4532	miR-4532 (miRNAs w/seed CCCGGGG)	3.45	TargetScan Human	High (predicted)	C15orf62	C15orf62	-2.77
hsa-miR-4532	miR-4532 (miRNAs w/seed CCCGGGG)	3.45	TargetScan Human	Moderate (predicted)	CACFD1	CACFD1	-2.924
hsa-miR-4532	miR-4532 (miRNAs w/seed CCCGGGG)	3.45	TargetScan Human	Moderate (predicted)	CAMK1D	CAMK1D	-2.515	Breast Cancer Regulation by Stathmin1,Calcium Signaling,cAMP-mediated signaling,Chemokine Signaling,Glioma Signaling,Neuropathic Pain Signaling In Dorsal Horn Neurons,Role of NFAT in Cardiac Hypertrophy,Thrombin Signaling,Xenobiotic Metabolism Signaling
hsa-miR-4532	miR-4532 (miRNAs w/seed CCCGGGG)	3.45	TargetScan Human	Moderate (predicted)	CARD14	CARD14	-3.13
hsa-miR-4532	miR-4532 (miRNAs w/seed CCCGGGG)	3.45	TargetScan Human	Moderate (predicted)	CASZ1	CASZ1	-6.678
hsa-miR-4532	miR-4532 (miRNAs w/seed CCCGGGG)	3.45	TargetScan Human	High (predicted)	CEA	CEACAM5	-54.414
hsa-miR-4532	miR-4532 (miRNAs w/seed CCCGGGG)	3.45	TargetScan Human	Moderate (predicted)	CELF3	CELF3	-3.041
hsa-miR-4532	miR-4532 (miRNAs w/seed CCCGGGG)	3.45	TargetScan Human	High (predicted)	CEND1	CEND1	-2.248
hsa-miR-4532	miR-4532 (miRNAs w/seed CCCGGGG)	3.45	TargetScan Human	Moderate (predicted)	COL1A1	COL1A1	-3.077	Atherosclerosis Signaling,Dendritic Cell Maturation,Hepatic Fibrosis / Hepatic Stellate Cell Activation,IL-6 Signaling,Intrinsic Prothrombin Activation Pathway,Role of Osteoblasts, Osteoclasts and Chondrocytes in Rheumatoid Arthritis
hsa-miR-4532	miR-4532 (miRNAs w/seed CCCGGGG)	3.45	TargetScan Human	Moderate (predicted)	CPT1A	CPT1A	-2.726	AMPK Signaling,LPS/IL-1 Mediated Inhibition of RXR Function,Mitochondrial Dysfunction,Mitochondrial L-carnitine Shuttle Pathway,PXR/RXR Activation
hsa-miR-4532	miR-4532 (miRNAs w/seed CCCGGGG)	3.45	TargetScan Human	Moderate (predicted)	CRCT1	CRCT1	-80.402
hsa-miR-4532	miR-4532 (miRNAs w/seed CCCGGGG)	3.45	TargetScan Human	Moderate (predicted)	CRISPLD2	CRISPLD2	-2.308
hsa-miR-4532	miR-4532 (miRNAs w/seed CCCGGGG)	3.45	TargetScan Human	Moderate (predicted)	CUX1	CUX1	-2.871
hsa-miR-4532	miR-4532 (miRNAs w/seed CCCGGGG)	3.45	TargetScan Human	Moderate (predicted)	CYFIP2	CYFIP2	-2.122	Actin Cytoskeleton Signaling,Rac Signaling
hsa-miR-4532	miR-4532 (miRNAs w/seed CCCGGGG)	3.45	TargetScan Human	Moderate (predicted)	EEF1A2	EEF1A2	-9.274
hsa-miR-4532	miR-4532 (miRNAs w/seed CCCGGGG)	3.45	TargetScan Human	Moderate (predicted)	EHD2	EHD2	-2.348
hsa-miR-4532	miR-4532 (miRNAs w/seed CCCGGGG)	3.45	TargetScan Human	Moderate (predicted)	ELF3	ELF3	-13.056	ERK/MAPK Signaling,HGF Signaling,Telomerase Signaling
hsa-miR-4532	miR-4532 (miRNAs w/seed CCCGGGG)	3.45	TargetScan Human	Moderate (predicted)	ELFN2	ELFN2	-2.287
hsa-miR-4532	miR-4532 (miRNAs w/seed CCCGGGG)	3.45	TargetScan Human	Moderate (predicted)	ERVV-1	ERVV-1	-2.519
hsa-miR-4532	miR-4532 (miRNAs w/seed CCCGGGG)	3.45	TargetScan Human	Moderate (predicted)	FAM84A	FAM84A	-3.645
hsa-miR-4532	miR-4532 (miRNAs w/seed CCCGGGG)	3.45	TargetScan Human	Moderate (predicted)	FEZF1	FEZF1	-2.511
hsa-miR-4532	miR-4532 (miRNAs w/seed CCCGGGG)	3.45	TargetScan Human	Moderate (predicted)	FRMD1	FRMD1	-3.477
hsa-miR-4532	miR-4532 (miRNAs w/seed CCCGGGG)	3.45	TargetScan Human	Moderate (predicted)	GDPD1	GDPD1	-2.02
hsa-miR-4532	miR-4532 (miRNAs w/seed CCCGGGG)	3.45	TargetScan Human	Moderate (predicted)	GJA5	GJA5	-5.403
hsa-miR-4532	miR-4532 (miRNAs w/seed CCCGGGG)	3.45	TargetScan Human	High (predicted)	GPR35	GPR35	-2.646
hsa-miR-4532	miR-4532 (miRNAs w/seed CCCGGGG)	3.45	TargetScan Human	High (predicted)	GPR78	GPR78	-2.504
hsa-miR-4532	miR-4532 (miRNAs w/seed CCCGGGG)	3.45	TargetScan Human	Moderate (predicted)	HES5	HES5	-2.414	Notch Signaling
hsa-miR-4532	miR-4532 (miRNAs w/seed CCCGGGG)	3.45	TargetScan Human	Moderate (predicted)	IGF2	IGF2	-3.065	Glioblastoma Multiforme Signaling,Glioma Signaling,Growth Hormone Signaling,Hepatic Fibrosis / Hepatic Stellate Cell Activation
hsa-miR-4532	miR-4532 (miRNAs w/seed CCCGGGG)	3.45	TargetScan Human	Moderate (predicted)	IGFN1	IGFN1	-81.595
hsa-miR-4532	miR-4532 (miRNAs w/seed CCCGGGG)	3.45	TargetScan Human	Moderate (predicted)	KCNC3	KCNC3	-3.686
hsa-miR-4532	miR-4532 (miRNAs w/seed CCCGGGG)	3.45	TargetScan Human	High (predicted)	KDM4B	KDM4B	-2.458
hsa-miR-4532	miR-4532 (miRNAs w/seed CCCGGGG)	3.45	TargetScan Human	Moderate (predicted)	KDM6B	KDM6B	-6.27
hsa-miR-4532	miR-4532 (miRNAs w/seed CCCGGGG)	3.45	TargetScan Human	Moderate (predicted)	KIF13B	KIF13B	-2.398
hsa-miR-4532	miR-4532 (miRNAs w/seed CCCGGGG)	3.45	TargetScan Human	Moderate (predicted)	KMT2C	KMT2C	-2.304
hsa-miR-4532	miR-4532 (miRNAs w/seed CCCGGGG)	3.45	TargetScan Human	High (predicted)	LDOC1	LDOC1	-2.768
hsa-miR-4532	miR-4532 (miRNAs w/seed CCCGGGG)	3.45	TargetScan Human	Moderate (predicted)	LGI3	LGI3	-2.728
hsa-miR-4532	miR-4532 (miRNAs w/seed CCCGGGG)	3.45	TargetScan Human	Moderate (predicted)	LRRN2	LRRN2	-2.124
hsa-miR-4532	miR-4532 (miRNAs w/seed CCCGGGG)	3.45	TargetScan Human	Moderate (predicted)	LYPD5	LYPD5	-15.783
hsa-miR-4532	miR-4532 (miRNAs w/seed CCCGGGG)	3.45	TargetScan Human	Moderate (predicted)	AC104438.1	MAGI1	-2.341	Epithelial Adherens Junction Signaling,PTEN Signaling
hsa-miR-4532	miR-4532 (miRNAs w/seed CCCGGGG)	3.45	TargetScan Human	Moderate (predicted)	MPRIP	MPRIP	-2.142	Actin Cytoskeleton Signaling,CCR3 Signaling in Eosinophils,Cdc42 Signaling,Cellular Effects of Sildenafil (Viagra),Chemokine Signaling,Integrin Signaling,Phospholipase C Signaling,Regulation of Actin-based Motility by Rho,RhoA Signaling,Thrombin Signaling
hsa-miR-4532	miR-4532 (miRNAs w/seed CCCGGGG)	3.45	TargetScan Human	Moderate (predicted)	C17orf103	NATD1	-4.67
hsa-miR-4532	miR-4532 (miRNAs w/seed CCCGGGG)	3.45	TargetScan Human	High (predicted)	NBEAL2	NBEAL2	-2.295
hsa-miR-4532	miR-4532 (miRNAs w/seed CCCGGGG)	3.45	TargetScan Human	Moderate (predicted)	NCOR2	NCOR2	-2.641	Aryl Hydrocarbon Receptor Signaling,Estrogen Receptor Signaling,Glucocorticoid Receptor Signaling,Huntington's Disease Signaling,LXR/RXR Activation,PPAR Signaling,PPARα/RXRα Activation,RAR Activation,TR/RXR Activation,VDR/RXR Activation,Xenobiotic Metabolism Signaling
hsa-miR-4532	miR-4532 (miRNAs w/seed CCCGGGG)	3.45	TargetScan Human	Moderate (predicted)	NEBL	NEBL	-3.771
hsa-miR-4532	miR-4532 (miRNAs w/seed CCCGGGG)	3.45	TargetScan Human	Moderate (predicted)	NEUROD2	NEUROD2	-3.01
hsa-miR-4532	miR-4532 (miRNAs w/seed CCCGGGG)	3.45	TargetScan Human	High (predicted)	NR2E3	NR2E3	-2.089
hsa-miR-4532	miR-4532 (miRNAs w/seed CCCGGGG)	3.45	TargetScan Human	Moderate (predicted)	NUTM2G	NUTM2F/NUTM2G	-3.063
hsa-miR-4532	miR-4532 (miRNAs w/seed CCCGGGG)	3.45	TargetScan Human	Moderate (predicted)	OVOL1	OVOL1	-5.48
hsa-miR-4532	miR-4532 (miRNAs w/seed CCCGGGG)	3.45	TargetScan Human	Moderate (predicted)	PANX2	PANX2	-5.306
hsa-miR-4532	miR-4532 (miRNAs w/seed CCCGGGG)	3.45	TargetScan Human	Moderate (predicted)	PHLDB3	PHLDB3	-2.708
hsa-miR-4532	miR-4532 (miRNAs w/seed CCCGGGG)	3.45	TargetScan Human	Moderate (predicted)	PIP5K1C	PIP5K1C	-2.337	3-phosphoinositide Biosynthesis,Actin Cytoskeleton Signaling,Aldosterone Signaling in Epithelial Cells,Clathrin-mediated Endocytosis Signaling,D-myo-inositol (1,4,5)-Trisphosphate Biosynthesis,Rac Signaling,Regulation of Actin-based Motility by Rho,RhoA Signaling,RhoGDI Signaling,Signaling by Rho Family GTPases,Superpathway of Inositol Phosphate Compounds
hsa-miR-4532	miR-4532 (miRNAs w/seed CCCGGGG)	3.45	TargetScan Human	Moderate (predicted)	PLXNA3	PLXNA3	-2.274	Axonal Guidance Signaling
hsa-miR-4532	miR-4532 (miRNAs w/seed CCCGGGG)	3.45	TargetScan Human	Moderate (predicted)	PNPLA7	PNPLA7	-2.294	Heparan Sulfate Biosynthesis,Heparan Sulfate Biosynthesis (Late Stages),Triacylglycerol Degradation
hsa-miR-4532	miR-4532 (miRNAs w/seed CCCGGGG)	3.45	TargetScan Human	Moderate (predicted)	POM121C	POM121/POM121C	-2.365
hsa-miR-4532	miR-4532 (miRNAs w/seed CCCGGGG)	3.45	TargetScan Human	Moderate (predicted)	PRSS22	PRSS22	-4.697
hsa-miR-4532	miR-4532 (miRNAs w/seed CCCGGGG)	3.45	TargetScan Human	High (predicted)	PTPN5	PTPN5	-14.343	Protein Kinase A Signaling
hsa-miR-4532	miR-4532 (miRNAs w/seed CCCGGGG)	3.45	TargetScan Human	High (predicted)	RAI1	RAI1	-2.141
hsa-miR-4532	miR-4532 (miRNAs w/seed CCCGGGG)	3.45	TargetScan Human	High (predicted)	RASAL1	RASAL1	-2.757
hsa-miR-4532	miR-4532 (miRNAs w/seed CCCGGGG)	3.45	TargetScan Human	Moderate (predicted)	RNF224	RNF224	-5.106
hsa-miR-4532	miR-4532 (miRNAs w/seed CCCGGGG)	3.45	TargetScan Human	Moderate (predicted)	RNF44	RNF44	-2.164
hsa-miR-4532	miR-4532 (miRNAs w/seed CCCGGGG)	3.45	TargetScan Human	Moderate (predicted)	RRAD	RRAD	-5.889
hsa-miR-4532	miR-4532 (miRNAs w/seed CCCGGGG)	3.45	TargetScan Human	Moderate (predicted)	S100A9	S100A9	-41.363	Role of IL-17A in Psoriasis
hsa-miR-4532	miR-4532 (miRNAs w/seed CCCGGGG)	3.45	TargetScan Human	Moderate (predicted)	SCNN1B	SCNN1B	-134.902	Aldosterone Signaling in Epithelial Cells,Gustation Pathway,Insulin Receptor Signaling
hsa-miR-4532	miR-4532 (miRNAs w/seed CCCGGGG)	3.45	TargetScan Human	Moderate (predicted)	SCNN1G	SCNN1G	-7.798	Aldosterone Signaling in Epithelial Cells,Gustation Pathway,Insulin Receptor Signaling
hsa-miR-4532	miR-4532 (miRNAs w/seed CCCGGGG)	3.45	TargetScan Human	Moderate (predicted)	SFRP5	SFRP5	-2.783	Role of Macrophages, Fibroblasts and Endothelial Cells in Rheumatoid Arthritis,Role of Osteoblasts, Osteoclasts and Chondrocytes in Rheumatoid Arthritis,Wnt/β-catenin Signaling
hsa-miR-4532	miR-4532 (miRNAs w/seed CCCGGGG)	3.45	TargetScan Human	Moderate (predicted)	SHC2	SHC2	-2.828	Endothelin-1 Signaling,Renin-Angiotensin Signaling
hsa-miR-4532	miR-4532 (miRNAs w/seed CCCGGGG)	3.45	TargetScan Human	Moderate (predicted)	SHF	SHF	-3.846
hsa-miR-4532	miR-4532 (miRNAs w/seed CCCGGGG)	3.45	TargetScan Human	High (predicted)	SLC22A20	SLC22A20	-3.562
hsa-miR-4532	miR-4532 (miRNAs w/seed CCCGGGG)	3.45	TargetScan Human	Moderate (predicted)	SLC22A23	SLC22A23	-5.493
hsa-miR-4532	miR-4532 (miRNAs w/seed CCCGGGG)	3.45	TargetScan Human	Moderate (predicted)	SLC29A4	SLC29A4	-3.015
hsa-miR-4532	miR-4532 (miRNAs w/seed CCCGGGG)	3.45	TargetScan Human	High (predicted)	SLITRK1	SLITRK1	-4.367
hsa-miR-4532	miR-4532 (miRNAs w/seed CCCGGGG)	3.45	TargetScan Human	Moderate (predicted)	SMG7	SMG7	-2.621
hsa-miR-4532	miR-4532 (miRNAs w/seed CCCGGGG)	3.45	TargetScan Human	Moderate (predicted)	SMPD3	SMPD3	-29.306	Ceramide Signaling,NGF Signaling,Sphingomyelin Metabolism,Sphingosine-1-phosphate Signaling,Type II Diabetes Mellitus Signaling,UVA-Induced MAPK Signaling,UVC-Induced MAPK Signaling
hsa-miR-4532	miR-4532 (miRNAs w/seed CCCGGGG)	3.45	TargetScan Human	High (predicted)	SORCS2	SORCS2	-16.047
hsa-miR-4532	miR-4532 (miRNAs w/seed CCCGGGG)	3.45	TargetScan Human	Moderate (predicted)	SPNS2	SPNS2	-29.155
hsa-miR-4532	miR-4532 (miRNAs w/seed CCCGGGG)	3.45	TargetScan Human	High (predicted),Moderate (predicted)	TCF7	TCF7	-2.021	Adipogenesis pathway,PEDF Signaling,Prolactin Signaling
hsa-miR-4532	miR-4532 (miRNAs w/seed CCCGGGG)	3.45	TargetScan Human	Moderate (predicted)	TNS4	TNS4	-3.325
hsa-miR-4532	miR-4532 (miRNAs w/seed CCCGGGG)	3.45	TargetScan Human	Moderate (predicted)	TSSK1B	TSSK1B	-2.057
hsa-miR-4532	miR-4532 (miRNAs w/seed CCCGGGG)	3.45	TargetScan Human	High (predicted)	TUBA3D	TUBA3C/TUBA3D	-2.843	14-3-3-mediated Signaling,Axonal Guidance Signaling,Breast Cancer Regulation by Stathmin1,Epithelial Adherens Junction Signaling,Gap Junction Signaling,Germ Cell-Sertoli Cell Junction Signaling,phagosome maturation,Remodeling of Epithelial Adherens Junctions,Sertoli Cell-Sertoli Cell Junction Signaling
hsa-miR-4532	miR-4532 (miRNAs w/seed CCCGGGG)	3.45	TargetScan Human	Moderate (predicted)	ZMAT3	ZMAT3	-3.732
hsa-miR-4532	miR-4532 (miRNAs w/seed CCCGGGG)	3.45	TargetScan Human	Moderate (predicted)	ZMIZ1	ZMIZ1	-2.897
hsa-miR-33b-5p	miR-33-5p (and other miRNAs w/seed UGCAUUG)	3.25	TargetScan Human	Moderate (predicted)	ADAM12	ADAM12	-2.125	Axonal Guidance Signaling,Inhibition of Matrix Metalloproteases
hsa-miR-33b-5p	miR-33-5p (and other miRNAs w/seed UGCAUUG)	3.25	TargetScan Human	High (predicted)	ANK3	ANK3	-2.38
hsa-miR-33b-5p	miR-33-5p (and other miRNAs w/seed UGCAUUG)	3.25	TargetScan Human	High (predicted)	ANKRD52	ANKRD52	-2.09
hsa-miR-33b-5p	miR-33-5p (and other miRNAs w/seed UGCAUUG)	3.25	TargetScan Human	High (predicted)	ANO8	ANO8	-2.997
hsa-miR-33b-5p	miR-33-5p (and other miRNAs w/seed UGCAUUG)	3.25	TargetScan Human	High (predicted)	B3GALT2	B3GALT2	-2.705
hsa-miR-33b-5p	miR-33-5p (and other miRNAs w/seed UGCAUUG)	3.25	TargetScan Human	Moderate (predicted)	C5orf47	C5orf47	-5.085
hsa-miR-33b-5p	miR-33-5p (and other miRNAs w/seed UGCAUUG)	3.25	TargetScan Human	Moderate (predicted)	CDK5R1	CDK5R1	-2.107	Amyloid Processing,CDK5 Signaling,Huntington's Disease Signaling,Neuregulin Signaling,Rac Signaling,Reelin Signaling in Neurons
hsa-miR-33b-5p	miR-33-5p (and other miRNAs w/seed UGCAUUG)	3.25	TargetScan Human	High (predicted)	CEND1	CEND1	-2.248
hsa-miR-33b-5p	miR-33-5p (and other miRNAs w/seed UGCAUUG)	3.25	TargetScan Human	High (predicted)	CPEB2	CPEB2	-2.677
hsa-miR-33b-5p	miR-33-5p (and other miRNAs w/seed UGCAUUG)	3.25	TargetScan Human	High (predicted)	CPT1A	CPT1A	-2.726	AMPK Signaling,LPS/IL-1 Mediated Inhibition of RXR Function,Mitochondrial Dysfunction,Mitochondrial L-carnitine Shuttle Pathway,PXR/RXR Activation
hsa-miR-33b-5p	miR-33-5p (and other miRNAs w/seed UGCAUUG)	3.25	TargetScan Human	High (predicted)	CREBRF	CREBRF	-2.06
hsa-miR-33b-5p	miR-33-5p (and other miRNAs w/seed UGCAUUG)	3.25	TargetScan Human	Moderate (predicted)	CRISP3	CRISP3	-6.381
hsa-miR-33b-5p	miR-33-5p (and other miRNAs w/seed UGCAUUG)	3.25	TargetScan Human	High (predicted)	CRTAM	CRTAM	-4.273
hsa-miR-33b-5p	miR-33-5p (and other miRNAs w/seed UGCAUUG)	3.25	TargetScan Human	High (predicted)	EPHA8	EPHA8	-3.338	Axonal Guidance Signaling,Ephrin A Signaling,Ephrin Receptor Signaling
hsa-miR-33b-5p	miR-33-5p (and other miRNAs w/seed UGCAUUG)	3.25	TargetScan Human	High (predicted)	FAM84A	FAM84A	-3.645
hsa-miR-33b-5p	miR-33-5p (and other miRNAs w/seed UGCAUUG)	3.25	TargetScan Human	Moderate (predicted)	GOLGA6C	GOLGA6A (includes others)	-2.432
hsa-miR-33b-5p	miR-33-5p (and other miRNAs w/seed UGCAUUG)	3.25	TargetScan Human	High (predicted)	GSE1	GSE1	-3.365
hsa-miR-33b-5p	miR-33-5p (and other miRNAs w/seed UGCAUUG)	3.25	TargetScan Human	High (predicted)	HAS3	HAS3	-2.182
hsa-miR-33b-5p	miR-33-5p (and other miRNAs w/seed UGCAUUG)	3.25	TargetScan Human	High (predicted)	HIPK2	HIPK2	-3.223	Cell Cycle: G2/M DNA Damage Checkpoint Regulation,Molecular Mechanisms of Cancer,p53 Signaling
hsa-miR-33b-5p	miR-33-5p (and other miRNAs w/seed UGCAUUG)	3.25	TargetScan Human	High (predicted)	HOXC13	HOXC13	-2.963
hsa-miR-33b-5p	miR-33-5p (and other miRNAs w/seed UGCAUUG)	3.25	TargetScan Human	Moderate (predicted)	HRNR	HRNR	-3.566
hsa-miR-33b-5p	miR-33-5p (and other miRNAs w/seed UGCAUUG)	3.25	TargetScan Human	High (predicted)	IQSEC2	IQSEC2	-2.55
hsa-miR-33b-5p	miR-33-5p (and other miRNAs w/seed UGCAUUG)	3.25	TargetScan Human	Moderate (predicted)	KCNA4	KCNA4	-2.149
hsa-miR-33b-5p	miR-33-5p (and other miRNAs w/seed UGCAUUG)	3.25	TargetScan Human	Moderate (predicted)	KCNE1	KCNE1	-2.295
hsa-miR-33b-5p	miR-33-5p (and other miRNAs w/seed UGCAUUG)	3.25	TargetScan Human	Moderate (predicted)	KLK9	KLK9	-5.74
hsa-miR-33b-5p	miR-33-5p (and other miRNAs w/seed UGCAUUG)	3.25	TargetScan Human	High (predicted)	KMT2D	KMT2D	-3.249
hsa-miR-33b-5p	miR-33-5p (and other miRNAs w/seed UGCAUUG)	3.25	TargetScan Human	High (predicted)	SIK1	LOC102724428/SIK1	-2.648
hsa-miR-33b-5p	miR-33-5p (and other miRNAs w/seed UGCAUUG)	3.25	TargetScan Human	High (predicted)	LRRC4	LRRC4	-2.425
hsa-miR-33b-5p	miR-33-5p (and other miRNAs w/seed UGCAUUG)	3.25	TargetScan Human	High (predicted)	MBD6	MBD6	-2.071
hsa-miR-33b-5p	miR-33-5p (and other miRNAs w/seed UGCAUUG)	3.25	TargetScan Human	High (predicted)	METRNL	METRNL	-3.084
hsa-miR-33b-5p	miR-33-5p (and other miRNAs w/seed UGCAUUG)	3.25	TargetScan Human	High (predicted)	MTF1	MTF1	-2.319
hsa-miR-33b-5p	miR-33-5p (and other miRNAs w/seed UGCAUUG)	3.25	TargetScan Human	High (predicted)	NAALADL2	NAALADL2	-2.292
hsa-miR-33b-5p	miR-33-5p (and other miRNAs w/seed UGCAUUG)	3.25	TargetScan Human	Moderate (predicted)	NEBL	NEBL	-3.771
hsa-miR-33b-5p	miR-33-5p (and other miRNAs w/seed UGCAUUG)	3.25	TargetScan Human	High (predicted)	AF127577.11	NRIP1	-4.135	Aryl Hydrocarbon Receptor Signaling,Estrogen Receptor Signaling,Glucocorticoid Receptor Signaling,PPAR Signaling,RAR Activation,Xenobiotic Metabolism Signaling
hsa-miR-33b-5p	miR-33-5p (and other miRNAs w/seed UGCAUUG)	3.25	TargetScan Human	High (predicted)	PDGFRA	PDGFRA	-2.047	3-phosphoinositide Biosynthesis,Glioblastoma Multiforme Signaling,Glioma Signaling,Hepatic Fibrosis / Hepatic Stellate Cell Activation,Human Embryonic Stem Cell Pluripotency,NF-κB Signaling,PAK Signaling,PDGF Signaling,PPAR Signaling,PTEN Signaling,Sphingosine-1-phosphate Signaling,STAT3 Pathway,Superpathway of Inositol Phosphate Compounds
hsa-miR-33b-5p	miR-33-5p (and other miRNAs w/seed UGCAUUG)	3.25	TargetScan Human	High (predicted)	PLD5	PLD5	-3.908
hsa-miR-33b-5p	miR-33-5p (and other miRNAs w/seed UGCAUUG)	3.25	TargetScan Human	Moderate (predicted)	POSTN	POSTN	-2.005
hsa-miR-33b-5p	miR-33-5p (and other miRNAs w/seed UGCAUUG)	3.25	TargetScan Human	Moderate (predicted)	PPP2R2C	PPP2R2C	-6.788	AMPK Signaling,Breast Cancer Regulation by Stathmin1,Cardiac β-adrenergic Signaling,CDK5 Signaling,Cell Cycle Regulation by BTG Family Proteins,Ceramide Signaling,CTLA4 Signaling in Cytotoxic T Lymphocytes,Cyclins and Cell Cycle Regulation,Dopamine Receptor Signaling,Dopamine-DARPP32 Feedback in cAMP Signaling,ERK/MAPK Signaling,HIPPO signaling,ILK Signaling,Mitotic Roles of Polo-Like Kinase,mTOR…
hsa-miR-33b-5p	miR-33-5p (and other miRNAs w/seed UGCAUUG)	3.25	TargetScan Human	High (predicted)	PURB	PURB	-2.082
hsa-miR-33b-5p	miR-33-5p (and other miRNAs w/seed UGCAUUG)	3.25	TargetScan Human	High (predicted)	RORA	RORA	-3.222	Melatonin Signaling
hsa-miR-33b-5p	miR-33-5p (and other miRNAs w/seed UGCAUUG)	3.25	TargetScan Human	High (predicted)	SHANK2	SHANK2	-5.574	Axonal Guidance Signaling
hsa-miR-33b-5p	miR-33-5p (and other miRNAs w/seed UGCAUUG)	3.25	TargetScan Human	High (predicted)	SNRK	SNRK	-2.582
hsa-miR-33b-5p	miR-33-5p (and other miRNAs w/seed UGCAUUG)	3.25	TargetScan Human	Moderate (predicted)	SORCS2	SORCS2	-16.047
hsa-miR-33b-5p	miR-33-5p (and other miRNAs w/seed UGCAUUG)	3.25	TargetScan Human	Moderate (predicted)	SOX9	SOX9	-2.827	Adipogenesis pathway,Wnt/β-catenin Signaling
hsa-miR-33b-5p	miR-33-5p (and other miRNAs w/seed UGCAUUG)	3.25	TargetScan Human	High (predicted)	TANC2	TANC2	-2.424
hsa-miR-33b-5p	miR-33-5p (and other miRNAs w/seed UGCAUUG)	3.25	TargetScan Human	High (predicted)	TMEM86A	TMEM86A	-14.473
hsa-miR-33b-5p	miR-33-5p (and other miRNAs w/seed UGCAUUG)	3.25	TargetScan Human	High (predicted)	AF178030.2	TRPS1	-2.658
hsa-miR-33b-5p	miR-33-5p (and other miRNAs w/seed UGCAUUG)	3.25	TargetScan Human	High (predicted)	TULP4	TULP4	-2.108
hsa-miR-33b-5p	miR-33-5p (and other miRNAs w/seed UGCAUUG)	3.25	TargetScan Human	High (predicted)	ZFP36L1	ZFP36L1	-2.216
hsa-miR-33b-5p	miR-33-5p (and other miRNAs w/seed UGCAUUG)	3.25	TargetScan Human	High (predicted)	ZMIZ1	ZMIZ1	-2.897
hsa-miR-641	miR-3617-5p (and other miRNAs w/seed AAGACAU)	3.227	TargetScan Human	Moderate (predicted)	ALDH1A3	ALDH1A3	-2.088	Aryl Hydrocarbon Receptor Signaling,Dopamine Degradation,Ethanol Degradation II,Ethanol Degradation IV,Fatty Acid α-oxidation,Histamine Degradation,LPS/IL-1 Mediated Inhibition of RXR Function,Noradrenaline and Adrenaline Degradation,Oxidative Ethanol Degradation III,Putrescine Degradation III,RAR Activation,Retinoate Biosynthesis I,Serotonin Degradation,Tryptophan Degradation X (Mammalian, via T…
hsa-miR-641	miR-3617-5p (and other miRNAs w/seed AAGACAU)	3.227	TargetScan Human	Moderate (predicted)	ARHGAP32	ARHGAP32	-3.857
hsa-miR-641	miR-3617-5p (and other miRNAs w/seed AAGACAU)	3.227	TargetScan Human	Moderate (predicted)	C20orf197	C20orf197	-2.767
hsa-miR-641	miR-3617-5p (and other miRNAs w/seed AAGACAU)	3.227	TargetScan Human	Moderate (predicted)	FAM65A	FAM65A	-2.625
hsa-miR-641	miR-3617-5p (and other miRNAs w/seed AAGACAU)	3.227	TargetScan Human	Moderate (predicted)	GCKR	GCKR	-2.131
hsa-miR-641	miR-3617-5p (and other miRNAs w/seed AAGACAU)	3.227	TargetScan Human	Moderate (predicted)	KRT80	KRT80	-13.305
hsa-miR-641	miR-3617-5p (and other miRNAs w/seed AAGACAU)	3.227	TargetScan Human	Moderate (predicted)	LHX1	LHX1	-2.421
hsa-miR-641	miR-3617-5p (and other miRNAs w/seed AAGACAU)	3.227	TargetScan Human	Moderate (predicted)	LMO7	LMO7	-2.314	Epithelial Adherens Junction Signaling
hsa-miR-641	miR-3617-5p (and other miRNAs w/seed AAGACAU)	3.227	TargetScan Human	Moderate (predicted)	LOR	LOR	-5.32
hsa-miR-641	miR-3617-5p (and other miRNAs w/seed AAGACAU)	3.227	TargetScan Human	Moderate (predicted)	MAL	MAL	-52.048
hsa-miR-641	miR-3617-5p (and other miRNAs w/seed AAGACAU)	3.227	TargetScan Human	Moderate (predicted)	MAPK8IP3	MAPK8IP3	-2.001	Reelin Signaling in Neurons,SAPK/JNK Signaling
hsa-miR-641	miR-3617-5p (and other miRNAs w/seed AAGACAU)	3.227	TargetScan Human	Moderate (predicted)	AF127577.11	NRIP1	-4.135	Aryl Hydrocarbon Receptor Signaling,Estrogen Receptor Signaling,Glucocorticoid Receptor Signaling,PPAR Signaling,RAR Activation,Xenobiotic Metabolism Signaling
hsa-miR-641	miR-3617-5p (and other miRNAs w/seed AAGACAU)	3.227	TargetScan Human	Moderate (predicted)	OMG	OMG	-2.593
hsa-miR-641	miR-3617-5p (and other miRNAs w/seed AAGACAU)	3.227	TargetScan Human	Moderate (predicted)	PCDH9	PCDH9	-2.272
hsa-miR-641	miR-3617-5p (and other miRNAs w/seed AAGACAU)	3.227	TargetScan Human	Moderate (predicted)	PLXNB3	PLXNB3	-2.848	Axonal Guidance Signaling
hsa-miR-641	miR-3617-5p (and other miRNAs w/seed AAGACAU)	3.227	TargetScan Human	Moderate (predicted)	PPBP	PPBP	-4.003	Agranulocyte Adhesion and Diapedesis,Granulocyte Adhesion and Diapedesis
hsa-miR-641	miR-3617-5p (and other miRNAs w/seed AAGACAU)	3.227	TargetScan Human	Moderate (predicted)	RASSF5	RASSF5	-3.08	Axonal Guidance Signaling,B Cell Receptor Signaling,Leukocyte Extravasation Signaling,Non-Small Cell Lung Cancer Signaling
hsa-miR-641	miR-3617-5p (and other miRNAs w/seed AAGACAU)	3.227	TargetScan Human	Moderate (predicted)	SERPINB1	SERPINB1	-2.613	VDR/RXR Activation
hsa-miR-641	miR-3617-5p (and other miRNAs w/seed AAGACAU)	3.227	TargetScan Human	Moderate (predicted)	SERPINB9	SERPINB9	-2.373	Tumoricidal Function of Hepatic Natural Killer Cells
hsa-miR-641	miR-3617-5p (and other miRNAs w/seed AAGACAU)	3.227	TargetScan Human	Moderate (predicted)	SMURF1	SMURF1	-2.235	BMP signaling pathway,Protein Ubiquitination Pathway,Regulation of the Epithelial-Mesenchymal Transition Pathway,Role of Osteoblasts, Osteoclasts and Chondrocytes in Rheumatoid Arthritis,TGF-β Signaling,Tight Junction Signaling
hsa-miR-641	miR-3617-5p (and other miRNAs w/seed AAGACAU)	3.227	TargetScan Human	Moderate (predicted)	TCHH	TCHH	-2.861
hsa-miR-641	miR-3617-5p (and other miRNAs w/seed AAGACAU)	3.227	TargetScan Human	Moderate (predicted)	TRIM22	TRIM22	-2.45
hsa-miR-641	miR-3617-5p (and other miRNAs w/seed AAGACAU)	3.227	TargetScan Human	High (predicted)	AF178030.2	TRPS1	-2.658
hsa-miR-641	miR-3617-5p (and other miRNAs w/seed AAGACAU)	3.227	TargetScan Human	Moderate (predicted)	ZFHX3	ZFHX3	-2.258	Transcriptional Regulatory Network in Embryonic Stem Cells
hsa-miR-641	miR-3617-5p (and other miRNAs w/seed AAGACAU)	3.227	TargetScan Human	Moderate (predicted)	ZNF365	ZNF365	-4.12
hsa-miR-4775	miR-4775 (miRNAs w/seed UAAUUUU)	3.11	TargetScan Human	Moderate (predicted)	AFF1	AFF1	-2.723
hsa-miR-4775	miR-4775 (miRNAs w/seed UAAUUUU)	3.11	TargetScan Human	Moderate (predicted)	LCE1E	LCE1E	-6.431
hsa-miR-4775	miR-4775 (miRNAs w/seed UAAUUUU)	3.11	TargetScan Human	Moderate (predicted)	ZNF117	ZNF117	-3.719
hsa-miR-129-5p	miR-129-5p (miRNAs w/seed UUUUUGC)	3.102	TargetScan Human	High (predicted)	AHDC1	AHDC1	-2.701
hsa-miR-129-5p	miR-129-5p (miRNAs w/seed UUUUUGC)	3.102	TargetScan Human	Moderate (predicted)	ALOX12B	ALOX12B	-15.988	Atherosclerosis Signaling,Eicosanoid Signaling,Fatty Acid α-oxidation
hsa-miR-129-5p	miR-129-5p (miRNAs w/seed UUUUUGC)	3.102	TargetScan Human	High (predicted)	ANK3	ANK3	-2.38
hsa-miR-129-5p	miR-129-5p (miRNAs w/seed UUUUUGC)	3.102	TargetScan Human	High (predicted)	ARHGEF10L	ARHGEF10L	-2.461
hsa-miR-129-5p	miR-129-5p (miRNAs w/seed UUUUUGC)	3.102	TargetScan Human	High (predicted)	ATP2B4	ATP2B4	-2.033	Calcium Signaling,Calcium Transport I
hsa-miR-129-5p	miR-129-5p (miRNAs w/seed UUUUUGC)	3.102	TargetScan Human	High (predicted)	BEAN1	BEAN1	-2.361
hsa-miR-129-5p	miR-129-5p (miRNAs w/seed UUUUUGC)	3.102	TargetScan Human,miRecords	Experimentally Observed,High (predicted)	BMPR2	BMPR2	-2.013	Adipogenesis pathway,BMP signaling pathway,Cardiomyocyte Differentiation via BMP Receptors,Epithelial Adherens Junction Signaling,Factors Promoting Cardiogenesis in Vertebrates,Human Embryonic Stem Cell Pluripotency,Molecular Mechanisms of Cancer,Mouse Embryonic Stem Cell Pluripotency,NF-κB Signaling,PPARα/RXRα Activation,PTEN Signaling,Role of NANOG in Mammalian Embryonic Stem Cell Pluripotency,…
hsa-miR-129-5p	miR-129-5p (miRNAs w/seed UUUUUGC)	3.102	TargetScan Human	Moderate (predicted)	CAMK2N1	CAMK2N1	-2.418
hsa-miR-129-5p	miR-129-5p (miRNAs w/seed UUUUUGC)	3.102	TargetScan Human	High (predicted)	CASZ1	CASZ1	-6.678
hsa-miR-129-5p	miR-129-5p (miRNAs w/seed UUUUUGC)	3.102	TargetScan Human	High (predicted)	CDK5R1	CDK5R1	-2.107	Amyloid Processing,CDK5 Signaling,Huntington's Disease Signaling,Neuregulin Signaling,Rac Signaling,Reelin Signaling in Neurons
hsa-miR-129-5p	miR-129-5p (miRNAs w/seed UUUUUGC)	3.102	TargetScan Human	High (predicted)	CMIP	CMIP	-3.195
hsa-miR-129-5p	miR-129-5p (miRNAs w/seed UUUUUGC)	3.102	TargetScan Human	High (predicted)	COL1A1	COL1A1	-3.077	Atherosclerosis Signaling,Dendritic Cell Maturation,Hepatic Fibrosis / Hepatic Stellate Cell Activation,IL-6 Signaling,Intrinsic Prothrombin Activation Pathway,Role of Osteoblasts, Osteoclasts and Chondrocytes in Rheumatoid Arthritis
hsa-miR-129-5p	miR-129-5p (miRNAs w/seed UUUUUGC)	3.102	TargetScan Human	Moderate (predicted)	CRTAM	CRTAM	-4.273
hsa-miR-129-5p	miR-129-5p (miRNAs w/seed UUUUUGC)	3.102	TargetScan Human	High (predicted)	CUX1	CUX1	-2.871
hsa-miR-129-5p	miR-129-5p (miRNAs w/seed UUUUUGC)	3.102	TargetScan Human	High (predicted)	DOCK3	DOCK3	-2.189	PEDF Signaling
hsa-miR-129-5p	miR-129-5p (miRNAs w/seed UUUUUGC)	3.102	TargetScan Human	High (predicted)	DUSP10	DUSP10	-3.082	3-phosphoinositide Biosynthesis,3-phosphoinositide Degradation,D-myo-inositol (1,4,5,6)-Tetrakisphosphate Biosynthesis,D-myo-inositol (3,4,5,6)-tetrakisphosphate Biosynthesis,D-myo-inositol-5-phosphate Metabolism,p38 MAPK Signaling,Protein Kinase A Signaling,SAPK/JNK Signaling,Superpathway of Inositol Phosphate Compounds
hsa-miR-129-5p	miR-129-5p (miRNAs w/seed UUUUUGC)	3.102	TargetScan Human	High (predicted)	EP300	EP300	-2.476	AMPK Signaling,Androgen Signaling,Aryl Hydrocarbon Receptor Signaling,ATM Signaling,B Cell Receptor Signaling,Calcium Signaling,Calcium-induced T Lymphocyte Apoptosis,cAMP-mediated signaling,Cardiac Hypertrophy Signaling,Cell Cycle: G2/M DNA Damage Checkpoint Regulation,Circadian Rhythm Signaling,Corticotropin Releasing Hormone Signaling,CREB Signaling in Neurons,Dendritic Cell Maturation,Dopamin…
hsa-miR-129-5p	miR-129-5p (miRNAs w/seed UUUUUGC)	3.102	TargetScan Human	High (predicted)	EPHA8	EPHA8	-3.338	Axonal Guidance Signaling,Ephrin A Signaling,Ephrin Receptor Signaling
hsa-miR-129-5p	miR-129-5p (miRNAs w/seed UUUUUGC)	3.102	TargetScan Human	High (predicted)	FAM222B	FAM222B	-3.029
hsa-miR-129-5p	miR-129-5p (miRNAs w/seed UUUUUGC)	3.102	TargetScan Human	High (predicted)	GRHL3	GRHL3	-8.588
hsa-miR-129-5p	miR-129-5p (miRNAs w/seed UUUUUGC)	3.102	TargetScan Human	High (predicted)	GSE1	GSE1	-3.365
hsa-miR-129-5p	miR-129-5p (miRNAs w/seed UUUUUGC)	3.102	TargetScan Human	High (predicted)	HOXC13	HOXC13	-2.963
hsa-miR-129-5p	miR-129-5p (miRNAs w/seed UUUUUGC)	3.102	TargetScan Human	High (predicted)	KMT2C	KMT2C	-2.304
hsa-miR-129-5p	miR-129-5p (miRNAs w/seed UUUUUGC)	3.102	TargetScan Human	High (predicted)	MAK	MAK	-2.146	Pyridoxal 5'-phosphate Salvage Pathway,Salvage Pathways of Pyrimidine Ribonucleotides
hsa-miR-129-5p	miR-129-5p (miRNAs w/seed UUUUUGC)	3.102	TargetScan Human	High (predicted)	MAML3	MAML3	-2.566	Notch Signaling
hsa-miR-129-5p	miR-129-5p (miRNAs w/seed UUUUUGC)	3.102	TargetScan Human	High (predicted)	MAST4	MAST4	-2.547
hsa-miR-129-5p	miR-129-5p (miRNAs w/seed UUUUUGC)	3.102	TargetScan Human	High (predicted)	MTF1	MTF1	-2.319
hsa-miR-129-5p	miR-129-5p (miRNAs w/seed UUUUUGC)	3.102	TargetScan Human	High (predicted)	NEUROD2	NEUROD2	-3.01
hsa-miR-129-5p	miR-129-5p (miRNAs w/seed UUUUUGC)	3.102	TargetScan Human	High (predicted)	NPEPPS	NPEPPS	-2.446
hsa-miR-129-5p	miR-129-5p (miRNAs w/seed UUUUUGC)	3.102	TargetScan Human	High (predicted)	OVOL1	OVOL1	-5.48
hsa-miR-129-5p	miR-129-5p (miRNAs w/seed UUUUUGC)	3.102	TargetScan Human	High (predicted)	PABPC1	PABPC1	-2.105	Antiproliferative Role of TOB in T Cell Signaling,EIF2 Signaling,Regulation of eIF4 and p70S6K Signaling
hsa-miR-129-5p	miR-129-5p (miRNAs w/seed UUUUUGC)	3.102	TargetScan Human	Moderate (predicted)	PERP	PERP	-2.215	p53 Signaling
hsa-miR-129-5p	miR-129-5p (miRNAs w/seed UUUUUGC)	3.102	TargetScan Human	High (predicted)	PMEPA1	PMEPA1	-2.687	TGF-β Signaling
hsa-miR-129-5p	miR-129-5p (miRNAs w/seed UUUUUGC)	3.102	TargetScan Human	High (predicted)	RCOR1	RCOR1	-2.258	Huntington's Disease Signaling
hsa-miR-129-5p	miR-129-5p (miRNAs w/seed UUUUUGC)	3.102	TargetScan Human	High (predicted)	RERE	RERE	-2.172
hsa-miR-129-5p	miR-129-5p (miRNAs w/seed UUUUUGC)	3.102	TargetScan Human	Moderate (predicted)	RGS17	RGS17	-2.426
hsa-miR-129-5p	miR-129-5p (miRNAs w/seed UUUUUGC)	3.102	TargetScan Human	High (predicted)	RORA	RORA	-3.222	Melatonin Signaling
hsa-miR-129-5p	miR-129-5p (miRNAs w/seed UUUUUGC)	3.102	TargetScan Human	High (predicted)	RRAGC	RRAGC	-2.026
hsa-miR-129-5p	miR-129-5p (miRNAs w/seed UUUUUGC)	3.102	TargetScan Human	High (predicted)	SETBP1	SETBP1	-2.716
hsa-miR-129-5p	miR-129-5p (miRNAs w/seed UUUUUGC)	3.102	Ingenuity Expert Findings,TargetScan Human,miRecords	Experimentally Observed,High (predicted)	SOX4	SOX4	-2.088	Wnt/β-catenin Signaling
hsa-miR-129-5p	miR-129-5p (miRNAs w/seed UUUUUGC)	3.102	TargetScan Human	Moderate (predicted)	SPIN2A	SPIN2A/SPIN2B	-2.299
hsa-miR-129-5p	miR-129-5p (miRNAs w/seed UUUUUGC)	3.102	TargetScan Human,miRecords	Experimentally Observed,High (predicted)	TP53INP1	TP53INP1	-4.34	p53 Signaling
hsa-miR-129-5p	miR-129-5p (miRNAs w/seed UUUUUGC)	3.102	TargetScan Human	High (predicted)	AF178030.2	TRPS1	-2.658
hsa-miR-129-5p	miR-129-5p (miRNAs w/seed UUUUUGC)	3.102	TargetScan Human	High (predicted)	UBE2R2	UBE2R2	-2.108	Hypoxia Signaling in the Cardiovascular System,Protein Ubiquitination Pathway
hsa-miR-129-5p	miR-129-5p (miRNAs w/seed UUUUUGC)	3.102	TargetScan Human	High (predicted)	UNC5B	UNC5B	-2.2	Axonal Guidance Signaling,Netrin Signaling
hsa-miR-129-5p	miR-129-5p (miRNAs w/seed UUUUUGC)	3.102	TargetScan Human	High (predicted)	VGLL3	VGLL3	-5.227
hsa-miR-129-5p	miR-129-5p (miRNAs w/seed UUUUUGC)	3.102	TargetScan Human	High (predicted)	ZBTB20	ZBTB20	-2.022
hsa-miR-129-5p	miR-129-5p (miRNAs w/seed UUUUUGC)	3.102	TargetScan Human	High (predicted)	ZFHX2	ZFHX2	-2.884
hsa-miR-129-5p	miR-129-5p (miRNAs w/seed UUUUUGC)	3.102	TargetScan Human	High (predicted)	ZFP36L1	ZFP36L1	-2.216
hsa-miR-129-5p	miR-129-5p (miRNAs w/seed UUUUUGC)	3.102	TargetScan Human	High (predicted)	ZMAT3	ZMAT3	-3.732
hsa-miR-129-5p	miR-129-5p (miRNAs w/seed UUUUUGC)	3.102	TargetScan Human	High (predicted)	ZMIZ1	ZMIZ1	-2.897
hsa-miR-129-5p	miR-129-5p (miRNAs w/seed UUUUUGC)	3.102	TargetScan Human	High (predicted)	ZNF385A	ZNF385A	-3.232
hsa-miR-3176	miR-3176 (and other miRNAs w/seed CUGGCCU)	3.07	TargetScan Human	Moderate (predicted)	ADAM12	ADAM12	-2.125	Axonal Guidance Signaling,Inhibition of Matrix Metalloproteases
hsa-miR-3176	miR-3176 (and other miRNAs w/seed CUGGCCU)	3.07	TargetScan Human	Moderate (predicted)	AC106801.1	ADAM19	-5.813	Axonal Guidance Signaling
hsa-miR-3176	miR-3176 (and other miRNAs w/seed CUGGCCU)	3.07	TargetScan Human	High (predicted)	ADAMTS14	ADAMTS14	-7.189
hsa-miR-3176	miR-3176 (and other miRNAs w/seed CUGGCCU)	3.07	TargetScan Human	Moderate (predicted)	AHNAK	AHNAK	-2.346	Phospholipase C Signaling
hsa-miR-3176	miR-3176 (and other miRNAs w/seed CUGGCCU)	3.07	TargetScan Human	Moderate (predicted)	ALOX5	ALOX5	-4.04	Atherosclerosis Signaling,Eicosanoid Signaling,Leukotriene Biosynthesis
hsa-miR-3176	miR-3176 (and other miRNAs w/seed CUGGCCU)	3.07	TargetScan Human	Moderate (predicted)	AMPD3	AMPD3	-2.266
hsa-miR-3176	miR-3176 (and other miRNAs w/seed CUGGCCU)	3.07	TargetScan Human	Moderate (predicted)	AQP5	AQP5	-2.382	eNOS Signaling
hsa-miR-3176	miR-3176 (and other miRNAs w/seed CUGGCCU)	3.07	TargetScan Human	Moderate (predicted)	ARHGEF4	ARHGEF4	-3.1	Actin Cytoskeleton Signaling,Breast Cancer Regulation by Stathmin1,Molecular Mechanisms of Cancer,Phospholipase C Signaling,Reelin Signaling in Neurons,RhoGDI Signaling,Signaling by Rho Family GTPases,Thrombin Signaling
hsa-miR-3176	miR-3176 (and other miRNAs w/seed CUGGCCU)	3.07	TargetScan Human	Moderate (predicted)	BRPF3	BRPF3	-2.071
hsa-miR-3176	miR-3176 (and other miRNAs w/seed CUGGCCU)	3.07	TargetScan Human	Moderate (predicted)	C6orf132	C6orf132	-4.715
hsa-miR-3176	miR-3176 (and other miRNAs w/seed CUGGCCU)	3.07	TargetScan Human	Moderate (predicted)	CALB1	CALB1	-7.332	VDR/RXR Activation
hsa-miR-3176	miR-3176 (and other miRNAs w/seed CUGGCCU)	3.07	TargetScan Human	Moderate (predicted)	CAMK1G	CAMK1G	-3.039	Breast Cancer Regulation by Stathmin1,Calcium Signaling,cAMP-mediated signaling,Chemokine Signaling,Glioma Signaling,Neuropathic Pain Signaling In Dorsal Horn Neurons,Role of NFAT in Cardiac Hypertrophy,Thrombin Signaling,Xenobiotic Metabolism Signaling
hsa-miR-3176	miR-3176 (and other miRNAs w/seed CUGGCCU)	3.07	TargetScan Human	High (predicted)	KIAA1199	CEMIP	-2.961	Chondroitin Sulfate Degradation (Metazoa),Dermatan Sulfate Degradation (Metazoa)
hsa-miR-3176	miR-3176 (and other miRNAs w/seed CUGGCCU)	3.07	TargetScan Human	High (predicted)	CES2	CES2	-2.45	Heparan Sulfate Biosynthesis,Heparan Sulfate Biosynthesis (Late Stages),LPS/IL-1 Mediated Inhibition of RXR Function,PXR/RXR Activation,Retinol Biosynthesis,Triacylglycerol Degradation,Xenobiotic Metabolism Signaling
hsa-miR-3176	miR-3176 (and other miRNAs w/seed CUGGCCU)	3.07	TargetScan Human	Moderate (predicted)	CFLAR	CFLAR	-2.457	Death Receptor Signaling,Molecular Mechanisms of Cancer,PEDF Signaling,Retinoic acid Mediated Apoptosis Signaling
hsa-miR-3176	miR-3176 (and other miRNAs w/seed CUGGCCU)	3.07	TargetScan Human	High (predicted)	CLCN5	CLCN5	-2.262
hsa-miR-3176	miR-3176 (and other miRNAs w/seed CUGGCCU)	3.07	TargetScan Human	Moderate (predicted)	DOCK3	DOCK3	-2.189	PEDF Signaling
hsa-miR-3176	miR-3176 (and other miRNAs w/seed CUGGCCU)	3.07	TargetScan Human	Moderate (predicted)	ELF3	ELF3	-13.056	ERK/MAPK Signaling,HGF Signaling,Telomerase Signaling
hsa-miR-3176	miR-3176 (and other miRNAs w/seed CUGGCCU)	3.07	TargetScan Human	High (predicted)	FAM102A	FAM102A	-4.347
hsa-miR-3176	miR-3176 (and other miRNAs w/seed CUGGCCU)	3.07	TargetScan Human	Moderate (predicted)	FAM214B	FAM214B	-2.141
hsa-miR-3176	miR-3176 (and other miRNAs w/seed CUGGCCU)	3.07	TargetScan Human	Moderate (predicted)	FAM83E	FAM83E	-2.001
hsa-miR-3176	miR-3176 (and other miRNAs w/seed CUGGCCU)	3.07	TargetScan Human	Moderate (predicted)	FFAR4	FFAR4	-3.779	GPCR-Mediated Nutrient Sensing in Enteroendocrine Cells
hsa-miR-3176	miR-3176 (and other miRNAs w/seed CUGGCCU)	3.07	TargetScan Human	Moderate (predicted)	FOSL2	FOSL2	-2.396
hsa-miR-3176	miR-3176 (and other miRNAs w/seed CUGGCCU)	3.07	TargetScan Human	High (predicted)	GPR35	GPR35	-2.646
hsa-miR-3176	miR-3176 (and other miRNAs w/seed CUGGCCU)	3.07	TargetScan Human	Moderate (predicted)	GRB7	GRB7	-2.077	Angiopoietin Signaling,Integrin Signaling,Neuregulin Signaling
hsa-miR-3176	miR-3176 (and other miRNAs w/seed CUGGCCU)	3.07	TargetScan Human	High (predicted)	HS6ST3	HS6ST3	-2.969	Chondroitin Sulfate Biosynthesis,Chondroitin Sulfate Biosynthesis (Late Stages),Dermatan Sulfate Biosynthesis,Dermatan Sulfate Biosynthesis (Late Stages),Heparan Sulfate Biosynthesis,Heparan Sulfate Biosynthesis (Late Stages),LPS/IL-1 Mediated Inhibition of RXR Function,Xenobiotic Metabolism Signaling
hsa-miR-3176	miR-3176 (and other miRNAs w/seed CUGGCCU)	3.07	TargetScan Human	High (predicted)	HSPB8	HSPB8	-18.119	Aldosterone Signaling in Epithelial Cells,NRF2-mediated Oxidative Stress Response,Protein Ubiquitination Pathway
hsa-miR-3176	miR-3176 (and other miRNAs w/seed CUGGCCU)	3.07	TargetScan Human	High (predicted)	AC021876.4	IGF2BP3	-3.192
hsa-miR-3176	miR-3176 (and other miRNAs w/seed CUGGCCU)	3.07	TargetScan Human	Moderate (predicted)	ISLR	ISLR	-13.017
hsa-miR-3176	miR-3176 (and other miRNAs w/seed CUGGCCU)	3.07	TargetScan Human	Moderate (predicted)	KANK4	KANK4	-2.533
hsa-miR-3176	miR-3176 (and other miRNAs w/seed CUGGCCU)	3.07	TargetScan Human	Moderate (predicted)	KCNE1	KCNE1	-2.295
hsa-miR-3176	miR-3176 (and other miRNAs w/seed CUGGCCU)	3.07	TargetScan Human	Moderate (predicted)	KLK10	KLK10	-4.641
hsa-miR-3176	miR-3176 (and other miRNAs w/seed CUGGCCU)	3.07	TargetScan Human	Moderate (predicted)	KRT80	KRT80	-13.305
hsa-miR-3176	miR-3176 (and other miRNAs w/seed CUGGCCU)	3.07	TargetScan Human	Moderate (predicted)	MAML3	MAML3	-2.566	Notch Signaling
hsa-miR-3176	miR-3176 (and other miRNAs w/seed CUGGCCU)	3.07	TargetScan Human	Moderate (predicted)	MLXIP	MLXIP	-2.416
hsa-miR-3176	miR-3176 (and other miRNAs w/seed CUGGCCU)	3.07	TargetScan Human	High (predicted)	MMP1	MMP1	-2.543	Agranulocyte Adhesion and Diapedesis,Airway Pathology in Chronic Obstructive Pulmonary Disease,Atherosclerosis Signaling,Bladder Cancer Signaling,Colorectal Cancer Metastasis Signaling,Glucocorticoid Receptor Signaling,Granulocyte Adhesion and Diapedesis,Hepatic Fibrosis / Hepatic Stellate Cell Activation,HIF1α Signaling,IL-17A Signaling in Fibroblasts,Inhibition of Matrix Metalloproteases,Leukoc…
hsa-miR-3176	miR-3176 (and other miRNAs w/seed CUGGCCU)	3.07	TargetScan Human	High (predicted)	MPRIP	MPRIP	-2.142	Actin Cytoskeleton Signaling,CCR3 Signaling in Eosinophils,Cdc42 Signaling,Cellular Effects of Sildenafil (Viagra),Chemokine Signaling,Integrin Signaling,Phospholipase C Signaling,Regulation of Actin-based Motility by Rho,RhoA Signaling,Thrombin Signaling
hsa-miR-3176	miR-3176 (and other miRNAs w/seed CUGGCCU)	3.07	TargetScan Human	High (predicted)	MTF1	MTF1	-2.319
hsa-miR-3176	miR-3176 (and other miRNAs w/seed CUGGCCU)	3.07	TargetScan Human	Moderate (predicted)	PCDHA12	PCDHA12	-2.673
hsa-miR-3176	miR-3176 (and other miRNAs w/seed CUGGCCU)	3.07	TargetScan Human	Moderate (predicted)	PCDHB4	PCDHB4	-3.95
hsa-miR-3176	miR-3176 (and other miRNAs w/seed CUGGCCU)	3.07	TargetScan Human	Moderate (predicted)	PLA2G2F	PLA2G2F	-13.49	Antioxidant Action of Vitamin C,Atherosclerosis Signaling,CCR3 Signaling in Eosinophils,Eicosanoid Signaling,Endothelin-1 Signaling,ERK/MAPK Signaling,Fc Epsilon RI Signaling,MIF Regulation of Innate Immunity,MIF-mediated Glucocorticoid Regulation,p38 MAPK Signaling,Phospholipase C Signaling,Phospholipases,Role of MAPK Signaling in the Pathogenesis of Influenza,Sperm Motility,Synaptic Long Term D…
hsa-miR-3176	miR-3176 (and other miRNAs w/seed CUGGCCU)	3.07	TargetScan Human	Moderate (predicted)	PLAC4	PLAC4	-3.552
hsa-miR-3176	miR-3176 (and other miRNAs w/seed CUGGCCU)	3.07	TargetScan Human	Moderate (predicted)	POLR2J2	POLR2J2/POLR2J3	-3.367	Androgen Signaling,Assembly of RNA Polymerase II Complex,CREB Signaling in Neurons,Estrogen Receptor Signaling,Glucocorticoid Receptor Signaling,Hereditary Breast Cancer Signaling,Huntington's Disease Signaling,Nucleotide Excision Repair Pathway
hsa-miR-3176	miR-3176 (and other miRNAs w/seed CUGGCCU)	3.07	TargetScan Human	High (predicted)	PPP2R2C	PPP2R2C	-6.788	AMPK Signaling,Breast Cancer Regulation by Stathmin1,Cardiac β-adrenergic Signaling,CDK5 Signaling,Cell Cycle Regulation by BTG Family Proteins,Ceramide Signaling,CTLA4 Signaling in Cytotoxic T Lymphocytes,Cyclins and Cell Cycle Regulation,Dopamine Receptor Signaling,Dopamine-DARPP32 Feedback in cAMP Signaling,ERK/MAPK Signaling,HIPPO signaling,ILK Signaling,Mitotic Roles of Polo-Like Kinase,mTOR…
hsa-miR-3176	miR-3176 (and other miRNAs w/seed CUGGCCU)	3.07	TargetScan Human	Moderate (predicted)	PRIMA1	PRIMA1	-3.474
hsa-miR-3176	miR-3176 (and other miRNAs w/seed CUGGCCU)	3.07	TargetScan Human	Moderate (predicted)	PSAPL1	PSAPL1	-14.962
hsa-miR-3176	miR-3176 (and other miRNAs w/seed CUGGCCU)	3.07	TargetScan Human	Moderate (predicted)	RAP1GAP	RAP1GAP	-2.622	cAMP-mediated signaling,G-Protein Coupled Receptor Signaling,Gαi Signaling,Leukocyte Extravasation Signaling
hsa-miR-3176	miR-3176 (and other miRNAs w/seed CUGGCCU)	3.07	TargetScan Human	High (predicted)	RNF222	RNF222	-41.737
hsa-miR-3176	miR-3176 (and other miRNAs w/seed CUGGCCU)	3.07	TargetScan Human	High (predicted)	SCNN1B	SCNN1B	-134.902	Aldosterone Signaling in Epithelial Cells,Gustation Pathway,Insulin Receptor Signaling
hsa-miR-3176	miR-3176 (and other miRNAs w/seed CUGGCCU)	3.07	TargetScan Human	Moderate (predicted)	SCNN1G	SCNN1G	-7.798	Aldosterone Signaling in Epithelial Cells,Gustation Pathway,Insulin Receptor Signaling
hsa-miR-3176	miR-3176 (and other miRNAs w/seed CUGGCCU)	3.07	TargetScan Human	Moderate (predicted)	SEC16A	SEC16A	-2.065	1D-myo-inositol Hexakisphosphate Biosynthesis II (Mammalian),D-myo-inositol (1,3,4)-trisphosphate Biosynthesis,D-myo-inositol (1,4,5)-trisphosphate Degradation,Superpathway of D-myo-inositol (1,4,5)-trisphosphate Metabolism,Superpathway of Inositol Phosphate Compounds
hsa-miR-3176	miR-3176 (and other miRNAs w/seed CUGGCCU)	3.07	TargetScan Human	Moderate (predicted)	SETD1B	SETD1B	-2.928
hsa-miR-3176	miR-3176 (and other miRNAs w/seed CUGGCCU)	3.07	TargetScan Human	Moderate (predicted)	SGK2	SGK2	-3.233
hsa-miR-3176	miR-3176 (and other miRNAs w/seed CUGGCCU)	3.07	TargetScan Human	Moderate (predicted)	SIRPA	SIRPA	-2.122	3-phosphoinositide Biosynthesis,3-phosphoinositide Degradation,D-myo-inositol (1,4,5,6)-Tetrakisphosphate Biosynthesis,D-myo-inositol (3,4,5,6)-tetrakisphosphate Biosynthesis,D-myo-inositol-5-phosphate Metabolism,Production of Nitric Oxide and Reactive Oxygen Species in Macrophages,Protein Kinase A Signaling,Role of JAK2 in Hormone-like Cytokine Signaling,Superpathway of Inositol Phosphate Compou…
hsa-miR-3176	miR-3176 (and other miRNAs w/seed CUGGCCU)	3.07	TargetScan Human	Moderate (predicted)	SLC15A1	SLC15A1	-6.731
hsa-miR-3176	miR-3176 (and other miRNAs w/seed CUGGCCU)	3.07	TargetScan Human	Moderate (predicted)	SLC6A20	SLC6A20	-2.676
hsa-miR-3176	miR-3176 (and other miRNAs w/seed CUGGCCU)	3.07	TargetScan Human	Moderate (predicted)	SON	SON	-2.029
hsa-miR-3176	miR-3176 (and other miRNAs w/seed CUGGCCU)	3.07	TargetScan Human	Moderate (predicted)	SPNS3	SPNS3	-5.018
hsa-miR-3176	miR-3176 (and other miRNAs w/seed CUGGCCU)	3.07	TargetScan Human	Moderate (predicted)	SPRN	SPRN	-2.006
hsa-miR-3176	miR-3176 (and other miRNAs w/seed CUGGCCU)	3.07	TargetScan Human	Moderate (predicted)	TANC2	TANC2	-2.424
hsa-miR-3176	miR-3176 (and other miRNAs w/seed CUGGCCU)	3.07	TargetScan Human	Moderate (predicted)	AF178030.2	TRPS1	-2.658
hsa-miR-3176	miR-3176 (and other miRNAs w/seed CUGGCCU)	3.07	TargetScan Human	Moderate (predicted)	TSSK1B	TSSK1B	-2.057
hsa-miR-3176	miR-3176 (and other miRNAs w/seed CUGGCCU)	3.07	TargetScan Human	Moderate (predicted)	UBE2R2	UBE2R2	-2.108	Hypoxia Signaling in the Cardiovascular System,Protein Ubiquitination Pathway
hsa-miR-505-3p	miR-505-3p (miRNAs w/seed GUCAACA)	3.068	TargetScan Human	High (predicted)	ABL2	ABL2	-2.373	PDGF Signaling,RhoA Signaling
hsa-miR-505-3p	miR-505-3p (miRNAs w/seed GUCAACA)	3.068	TargetScan Human	Moderate (predicted)	ADAMTS15	ADAMTS15	-2.629
hsa-miR-505-3p	miR-505-3p (miRNAs w/seed GUCAACA)	3.068	TargetScan Human	Moderate (predicted)	ALDH1A3	ALDH1A3	-2.088	Aryl Hydrocarbon Receptor Signaling,Dopamine Degradation,Ethanol Degradation II,Ethanol Degradation IV,Fatty Acid α-oxidation,Histamine Degradation,LPS/IL-1 Mediated Inhibition of RXR Function,Noradrenaline and Adrenaline Degradation,Oxidative Ethanol Degradation III,Putrescine Degradation III,RAR Activation,Retinoate Biosynthesis I,Serotonin Degradation,Tryptophan Degradation X (Mammalian, via T…
hsa-miR-505-3p	miR-505-3p (miRNAs w/seed GUCAACA)	3.068	TargetScan Human	High (predicted)	ANGPT2	ANGPT2	-2.312	Angiopoietin Signaling,IL-8 Signaling
hsa-miR-505-3p	miR-505-3p (miRNAs w/seed GUCAACA)	3.068	TargetScan Human	Moderate (predicted)	ANGPTL1	ANGPTL1	-4.273	Angiopoietin Signaling
hsa-miR-505-3p	miR-505-3p (miRNAs w/seed GUCAACA)	3.068	TargetScan Human	Moderate (predicted)	C1orf116	C1orf116	-2.282
hsa-miR-505-3p	miR-505-3p (miRNAs w/seed GUCAACA)	3.068	TargetScan Human	Moderate (predicted)	CA2	CA2	-2.029
hsa-miR-505-3p	miR-505-3p (miRNAs w/seed GUCAACA)	3.068	TargetScan Human	High (predicted)	CMIP	CMIP	-3.195
hsa-miR-505-3p	miR-505-3p (miRNAs w/seed GUCAACA)	3.068	TargetScan Human	High (predicted)	CPEB2	CPEB2	-2.677
hsa-miR-505-3p	miR-505-3p (miRNAs w/seed GUCAACA)	3.068	TargetScan Human	High (predicted)	CREBRF	CREBRF	-2.06
hsa-miR-505-3p	miR-505-3p (miRNAs w/seed GUCAACA)	3.068	TargetScan Human	High (predicted)	ELOVL4	ELOVL4	-2.886
hsa-miR-505-3p	miR-505-3p (miRNAs w/seed GUCAACA)	3.068	TargetScan Human	Moderate (predicted)	ENDOU	ENDOU	-25.661
hsa-miR-505-3p	miR-505-3p (miRNAs w/seed GUCAACA)	3.068	TargetScan Human	Moderate (predicted)	FAM83A	FAM83A	-2.211
hsa-miR-505-3p	miR-505-3p (miRNAs w/seed GUCAACA)	3.068	TargetScan Human	High (predicted)	FBXO32	FBXO32	-2.4
hsa-miR-505-3p	miR-505-3p (miRNAs w/seed GUCAACA)	3.068	TargetScan Human	Moderate (predicted)	FOXH1	FOXH1	-3.108	TGF-β Signaling
hsa-miR-505-3p	miR-505-3p (miRNAs w/seed GUCAACA)	3.068	TargetScan Human	Moderate (predicted)	GOLGA6C	GOLGA6A (includes others)	-2.432
hsa-miR-505-3p	miR-505-3p (miRNAs w/seed GUCAACA)	3.068	TargetScan Human	Moderate (predicted)	HMOX1	HMOX1	-17.56	Acute Phase Response Signaling,Antioxidant Action of Vitamin C,Choline Biosynthesis III,Endothelin-1 Signaling,Fcγ Receptor-mediated Phagocytosis in Macrophages and Monocytes,Gαq Signaling,Heme Degradation,IL-10 Signaling,IL-8 Signaling,mTOR Signaling,NRF2-mediated Oxidative Stress Response,Pancreatic Adenocarcinoma Signaling,Phospholipase C Signaling,Phospholipases,Xenobiotic Metabolism Signaling
hsa-miR-505-3p	miR-505-3p (miRNAs w/seed GUCAACA)	3.068	TargetScan Human	Moderate (predicted)	IL1RL1	IL1RL1	-3.617	Granulocyte Adhesion and Diapedesis,Hepatic Cholestasis,Hepatic Fibrosis / Hepatic Stellate Cell Activation,IL-10 Signaling,IL-6 Signaling,LPS/IL-1 Mediated Inhibition of RXR Function,LXR/RXR Activation,p38 MAPK Signaling,PPAR Signaling,PPARα/RXRα Activation,Role of Macrophages, Fibroblasts and Endothelial Cells in Rheumatoid Arthritis,Role of Osteoblasts, Osteoclasts and Chondrocytes in Rheumato…
hsa-miR-505-3p	miR-505-3p (miRNAs w/seed GUCAACA)	3.068	TargetScan Human	High (predicted)	KRT17	KRT17	-2.75
hsa-miR-505-3p	miR-505-3p (miRNAs w/seed GUCAACA)	3.068	TargetScan Human	High (predicted)	LDOC1	LDOC1	-2.768
hsa-miR-505-3p	miR-505-3p (miRNAs w/seed GUCAACA)	3.068	TargetScan Human	High (predicted)	AC096574.5	LRRFIP1	-3.036
hsa-miR-505-3p	miR-505-3p (miRNAs w/seed GUCAACA)	3.068	TargetScan Human	High (predicted)	MAML3	MAML3	-2.566	Notch Signaling
hsa-miR-505-3p	miR-505-3p (miRNAs w/seed GUCAACA)	3.068	TargetScan Human	Moderate (predicted)	MPRIP	MPRIP	-2.142	Actin Cytoskeleton Signaling,CCR3 Signaling in Eosinophils,Cdc42 Signaling,Cellular Effects of Sildenafil (Viagra),Chemokine Signaling,Integrin Signaling,Phospholipase C Signaling,Regulation of Actin-based Motility by Rho,RhoA Signaling,Thrombin Signaling
hsa-miR-505-3p	miR-505-3p (miRNAs w/seed GUCAACA)	3.068	TargetScan Human	High (predicted)	MYCN	MYCN	-2.711	ERK/MAPK Signaling
hsa-miR-505-3p	miR-505-3p (miRNAs w/seed GUCAACA)	3.068	TargetScan Human	Moderate (predicted)	PVRL4	NECTIN4	-15.448
hsa-miR-505-3p	miR-505-3p (miRNAs w/seed GUCAACA)	3.068	TargetScan Human	Moderate (predicted)	PCDHB3	PCDHB3	-5.577
hsa-miR-505-3p	miR-505-3p (miRNAs w/seed GUCAACA)	3.068	TargetScan Human	High (predicted)	PGRMC2	PGRMC2	-2.017
hsa-miR-505-3p	miR-505-3p (miRNAs w/seed GUCAACA)	3.068	TargetScan Human	Moderate (predicted)	POTEF	POTEE/POTEF	-2.226
hsa-miR-505-3p	miR-505-3p (miRNAs w/seed GUCAACA)	3.068	TargetScan Human	High (predicted)	RPA4	RPA4	-2.766	Cell Cycle Control of Chromosomal Replication,Nucleotide Excision Repair Pathway
hsa-miR-505-3p	miR-505-3p (miRNAs w/seed GUCAACA)	3.068	TargetScan Human	Moderate (predicted)	SERPINB7	SERPINB7	-3.468
hsa-miR-505-3p	miR-505-3p (miRNAs w/seed GUCAACA)	3.068	TargetScan Human	High (predicted)	SNRK	SNRK	-2.582
hsa-miR-505-3p	miR-505-3p (miRNAs w/seed GUCAACA)	3.068	TargetScan Human	Moderate (predicted)	SON	SON	-2.029
hsa-miR-505-3p	miR-505-3p (miRNAs w/seed GUCAACA)	3.068	TargetScan Human	High (predicted)	TMPRSS11E	TMPRSS11E	-15.789
hsa-miR-505-3p	miR-505-3p (miRNAs w/seed GUCAACA)	3.068	TargetScan Human	High (predicted)	AF178030.2	TRPS1	-2.658
hsa-miR-505-3p	miR-505-3p (miRNAs w/seed GUCAACA)	3.068	TargetScan Human	High (predicted)	VGLL3	VGLL3	-5.227
hsa-miR-505-3p	miR-505-3p (miRNAs w/seed GUCAACA)	3.068	TargetScan Human	Moderate (predicted)	VSIG10L	VSIG10L	-10.516
hsa-miR-505-3p	miR-505-3p (miRNAs w/seed GUCAACA)	3.068	TargetScan Human	Moderate (predicted)	WDR26	WDR26	-2.097
hsa-miR-505-3p	miR-505-3p (miRNAs w/seed GUCAACA)	3.068	TargetScan Human	Moderate (predicted)	ZNF781	ZNF781	-3.289
hsa-miR-505-3p	miR-505-3p (miRNAs w/seed GUCAACA)	3.068	TargetScan Human	Moderate (predicted)	ZNF91	ZNF91	-2.886
hsa-miR-193a-5p	miR-193a-5p (miRNAs w/seed GGGUCUU)	3.027	TargetScan Human	Moderate (predicted)	ANGPT2	ANGPT2	-2.312	Angiopoietin Signaling,IL-8 Signaling
hsa-miR-193a-5p	miR-193a-5p (miRNAs w/seed GGGUCUU)	3.027	TargetScan Human	Moderate (predicted)	ASPRV1	ASPRV1	-74.541
hsa-miR-193a-5p	miR-193a-5p (miRNAs w/seed GGGUCUU)	3.027	TargetScan Human	Moderate (predicted)	BARX2	BARX2	-2.322
hsa-miR-193a-5p	miR-193a-5p (miRNAs w/seed GGGUCUU)	3.027	TargetScan Human	Moderate (predicted)	BTG1	BTG1	-2.005	Cell Cycle Regulation by BTG Family Proteins
hsa-miR-193a-5p	miR-193a-5p (miRNAs w/seed GGGUCUU)	3.027	TargetScan Human	Moderate (predicted)	CMIP	CMIP	-3.195
hsa-miR-193a-5p	miR-193a-5p (miRNAs w/seed GGGUCUU)	3.027	TargetScan Human	Moderate (predicted)	COL1A1	COL1A1	-3.077	Atherosclerosis Signaling,Dendritic Cell Maturation,Hepatic Fibrosis / Hepatic Stellate Cell Activation,IL-6 Signaling,Intrinsic Prothrombin Activation Pathway,Role of Osteoblasts, Osteoclasts and Chondrocytes in Rheumatoid Arthritis
hsa-miR-193a-5p	miR-193a-5p (miRNAs w/seed GGGUCUU)	3.027	TargetScan Human	Moderate (predicted)	CPA6	CPA6	-2.076
hsa-miR-193a-5p	miR-193a-5p (miRNAs w/seed GGGUCUU)	3.027	TargetScan Human	Moderate (predicted)	CRB2	CRB2	-3.049
hsa-miR-193a-5p	miR-193a-5p (miRNAs w/seed GGGUCUU)	3.027	TargetScan Human	Moderate (predicted)	CUX1	CUX1	-2.871
hsa-miR-193a-5p	miR-193a-5p (miRNAs w/seed GGGUCUU)	3.027	TargetScan Human	Moderate (predicted)	CYP1A1	CYP1A1	-7.97	Acetone Degradation I (to Methylglyoxal),Aryl Hydrocarbon Receptor Signaling,Bupropion Degradation,Estrogen Biosynthesis,Melatonin Degradation I,Nicotine Degradation II,Nicotine Degradation III,Superpathway of Melatonin Degradation,Xenobiotic Metabolism Signaling
hsa-miR-193a-5p	miR-193a-5p (miRNAs w/seed GGGUCUU)	3.027	TargetScan Human	Moderate (predicted)	CYP4F22	CYP4F22	-14.905
hsa-miR-193a-5p	miR-193a-5p (miRNAs w/seed GGGUCUU)	3.027	TargetScan Human	Moderate (predicted)	CYP4F3	CYP4F3	-9.216	α-tocopherol Degradation
hsa-miR-193a-5p	miR-193a-5p (miRNAs w/seed GGGUCUU)	3.027	TargetScan Human	Moderate (predicted)	DLX5	DLX5	-5.147	Role of Osteoblasts, Osteoclasts and Chondrocytes in Rheumatoid Arthritis
hsa-miR-193a-5p	miR-193a-5p (miRNAs w/seed GGGUCUU)	3.027	TargetScan Human	Moderate (predicted)	ERVV-1	ERVV-1	-2.519
hsa-miR-193a-5p	miR-193a-5p (miRNAs w/seed GGGUCUU)	3.027	TargetScan Human	High (predicted)	FAM83A	FAM83A	-2.211
hsa-miR-193a-5p	miR-193a-5p (miRNAs w/seed GGGUCUU)	3.027	TargetScan Human	Moderate (predicted)	GOLGA6C	GOLGA6A (includes others)	-2.432
hsa-miR-193a-5p	miR-193a-5p (miRNAs w/seed GGGUCUU)	3.027	TargetScan Human	Moderate (predicted)	GOLGA6L3	GOLGA6L9 (includes others)	-2.815
hsa-miR-193a-5p	miR-193a-5p (miRNAs w/seed GGGUCUU)	3.027	TargetScan Human	Moderate (predicted)	GRHL3	GRHL3	-8.588
hsa-miR-193a-5p	miR-193a-5p (miRNAs w/seed GGGUCUU)	3.027	TargetScan Human	Moderate (predicted)	KAZN	KAZN	-2.311
hsa-miR-193a-5p	miR-193a-5p (miRNAs w/seed GGGUCUU)	3.027	TargetScan Human	High (predicted)	KLK4	KLK4	-8.686
hsa-miR-193a-5p	miR-193a-5p (miRNAs w/seed GGGUCUU)	3.027	TargetScan Human	High (predicted)	KRT79	KRT79	-2.803
hsa-miR-193a-5p	miR-193a-5p (miRNAs w/seed GGGUCUU)	3.027	TargetScan Human	Moderate (predicted)	KRTAP5-9	KRTAP5-9	-2.964
hsa-miR-193a-5p	miR-193a-5p (miRNAs w/seed GGGUCUU)	3.027	TargetScan Human	Moderate (predicted)	LMF1	LMF1	-2.181
hsa-miR-193a-5p	miR-193a-5p (miRNAs w/seed GGGUCUU)	3.027	TargetScan Human	Moderate (predicted)	OLFM3	OLFM3	-2.014
hsa-miR-193a-5p	miR-193a-5p (miRNAs w/seed GGGUCUU)	3.027	TargetScan Human	Moderate (predicted)	PCDHA12	PCDHA12	-2.673
hsa-miR-193a-5p	miR-193a-5p (miRNAs w/seed GGGUCUU)	3.027	TargetScan Human	Moderate (predicted)	PHACTR3	PHACTR3	-2.791
hsa-miR-193a-5p	miR-193a-5p (miRNAs w/seed GGGUCUU)	3.027	TargetScan Human	Moderate (predicted)	PODNL1	PODNL1	-3.921
hsa-miR-193a-5p	miR-193a-5p (miRNAs w/seed GGGUCUU)	3.027	TargetScan Human	Moderate (predicted)	PORCN	PORCN	-3.254
hsa-miR-193a-5p	miR-193a-5p (miRNAs w/seed GGGUCUU)	3.027	TargetScan Human	Moderate (predicted)	SIGLEC5	SIGLEC5	-2.629
hsa-miR-193a-5p	miR-193a-5p (miRNAs w/seed GGGUCUU)	3.027	TargetScan Human	Moderate (predicted)	SIRPA	SIRPA	-2.122	3-phosphoinositide Biosynthesis,3-phosphoinositide Degradation,D-myo-inositol (1,4,5,6)-Tetrakisphosphate Biosynthesis,D-myo-inositol (3,4,5,6)-tetrakisphosphate Biosynthesis,D-myo-inositol-5-phosphate Metabolism,Production of Nitric Oxide and Reactive Oxygen Species in Macrophages,Protein Kinase A Signaling,Role of JAK2 in Hormone-like Cytokine Signaling,Superpathway of Inositol Phosphate Compou…
hsa-miR-193a-5p	miR-193a-5p (miRNAs w/seed GGGUCUU)	3.027	TargetScan Human	Moderate (predicted)	SLC25A47	SLC25A47	-5.282
hsa-miR-193a-5p	miR-193a-5p (miRNAs w/seed GGGUCUU)	3.027	TargetScan Human	Moderate (predicted)	SLFNL1	SLFNL1	-2.685
hsa-miR-193a-5p	miR-193a-5p (miRNAs w/seed GGGUCUU)	3.027	TargetScan Human	Moderate (predicted)	SPANXN5	SPANXN5	-10.114
hsa-miR-193a-5p	miR-193a-5p (miRNAs w/seed GGGUCUU)	3.027	TargetScan Human	Moderate (predicted)	SPON1	SPON1	-2.597
hsa-miR-193a-5p	miR-193a-5p (miRNAs w/seed GGGUCUU)	3.027	TargetScan Human	Moderate (predicted)	TANC2	TANC2	-2.424
hsa-miR-193a-5p	miR-193a-5p (miRNAs w/seed GGGUCUU)	3.027	TargetScan Human	Moderate (predicted)	TCHH	TCHH	-2.861
hsa-miR-193a-5p	miR-193a-5p (miRNAs w/seed GGGUCUU)	3.027	TargetScan Human	Moderate (predicted)	TMEM86A	TMEM86A	-14.473
hsa-miR-193a-5p	miR-193a-5p (miRNAs w/seed GGGUCUU)	3.027	TargetScan Human	Moderate (predicted)	TNS4	TNS4	-3.325
hsa-miR-193a-5p	miR-193a-5p (miRNAs w/seed GGGUCUU)	3.027	TargetScan Human	Moderate (predicted)	TSC22D2	TSC22D2	-4.217
hsa-miR-331-5p	miR-331-5p (and other miRNAs w/seed UAGGUAU)	3.015	TargetScan Human	Moderate (predicted)	AQP11	AQP11	-2.011
hsa-miR-331-5p	miR-331-5p (and other miRNAs w/seed UAGGUAU)	3.015	TargetScan Human	Moderate (predicted)	BTG1	BTG1	-2.005	Cell Cycle Regulation by BTG Family Proteins
hsa-miR-331-5p	miR-331-5p (and other miRNAs w/seed UAGGUAU)	3.015	TargetScan Human	Moderate (predicted)	CCDC89	CCDC89	-2.571
hsa-miR-331-5p	miR-331-5p (and other miRNAs w/seed UAGGUAU)	3.015	TargetScan Human	Moderate (predicted)	CELF3	CELF3	-3.041
hsa-miR-331-5p	miR-331-5p (and other miRNAs w/seed UAGGUAU)	3.015	TargetScan Human	Moderate (predicted)	DOCK3	DOCK3	-2.189	PEDF Signaling
hsa-miR-331-5p	miR-331-5p (and other miRNAs w/seed UAGGUAU)	3.015	TargetScan Human	Moderate (predicted)	GOLGA6C	GOLGA6A (includes others)	-2.432
hsa-miR-331-5p	miR-331-5p (and other miRNAs w/seed UAGGUAU)	3.015	TargetScan Human	Moderate (predicted)	HR	HR	-3.366	VDR/RXR Activation
hsa-miR-331-5p	miR-331-5p (and other miRNAs w/seed UAGGUAU)	3.015	TargetScan Human	Moderate (predicted)	AC021876.4	IGF2BP3	-3.192
hsa-miR-331-5p	miR-331-5p (and other miRNAs w/seed UAGGUAU)	3.015	TargetScan Human	Moderate (predicted)	LDHAL6B	LDHAL6B	-2.105	Pyruvate Fermentation to Lactate
hsa-miR-331-5p	miR-331-5p (and other miRNAs w/seed UAGGUAU)	3.015	TargetScan Human	Moderate (predicted)	MYCN	MYCN	-2.711	ERK/MAPK Signaling
hsa-miR-331-5p	miR-331-5p (and other miRNAs w/seed UAGGUAU)	3.015	TargetScan Human	Moderate (predicted)	NAALADL2	NAALADL2	-2.292
hsa-miR-331-5p	miR-331-5p (and other miRNAs w/seed UAGGUAU)	3.015	TargetScan Human	Moderate (predicted)	PLD5	PLD5	-3.908
hsa-miR-331-5p	miR-331-5p (and other miRNAs w/seed UAGGUAU)	3.015	TargetScan Human	Moderate (predicted)	PPP1R3B	PPP1R3B	-2.386
hsa-miR-331-5p	miR-331-5p (and other miRNAs w/seed UAGGUAU)	3.015	TargetScan Human	Moderate (predicted)	SEC14L2	SEC14L2	-2.02
hsa-miR-331-5p	miR-331-5p (and other miRNAs w/seed UAGGUAU)	3.015	TargetScan Human	Moderate (predicted)	SERPINB3	SERPINB3	-61.393
hsa-miR-331-5p	miR-331-5p (and other miRNAs w/seed UAGGUAU)	3.015	TargetScan Human	Moderate (predicted)	SERPINB4	SERPINB4	-22.096
hsa-miR-331-5p	miR-331-5p (and other miRNAs w/seed UAGGUAU)	3.015	TargetScan Human	Moderate (predicted)	WDR26	WDR26	-2.097
hsa-miR-331-5p	miR-331-5p (and other miRNAs w/seed UAGGUAU)	3.015	TargetScan Human	Moderate (predicted)	ZNF91	ZNF91	-2.886
hsa-miR-642a-5p	miR-642a-5p (miRNAs w/seed UCCCUCU)	-3.064	TargetScan Human	Moderate (predicted)	ACBD7	ACBD7	3.376
hsa-miR-642a-5p	miR-642a-5p (miRNAs w/seed UCCCUCU)	-3.064	TargetScan Human	High (predicted)	ACSM2B	ACSM2B	2.745
hsa-miR-642a-5p	miR-642a-5p (miRNAs w/seed UCCCUCU)	-3.064	TargetScan Human	Moderate (predicted)	ARHGAP11A	ARHGAP11A	3.604
hsa-miR-642a-5p	miR-642a-5p (miRNAs w/seed UCCCUCU)	-3.064	TargetScan Human	Moderate (predicted)	ATRNL1	ATRNL1	2.125
hsa-miR-642a-5p	miR-642a-5p (miRNAs w/seed UCCCUCU)	-3.064	TargetScan Human	Moderate (predicted)	AC007312.3	BBS9	2.025
hsa-miR-642a-5p	miR-642a-5p (miRNAs w/seed UCCCUCU)	-3.064	TargetScan Human	High (predicted)	BDH1	BDH1	2.32	Ketogenesis,Ketolysis
hsa-miR-642a-5p	miR-642a-5p (miRNAs w/seed UCCCUCU)	-3.064	TargetScan Human	Moderate (predicted)	BDKRB2	BDKRB2	2.001	Coagulation System,eNOS Signaling,Nitric Oxide Signaling in the Cardiovascular System,Systemic Lupus Erythematosus Signaling
hsa-miR-642a-5p	miR-642a-5p (miRNAs w/seed UCCCUCU)	-3.064	TargetScan Human	Moderate (predicted)	BTNL9	BTNL9	8.107
hsa-miR-642a-5p	miR-642a-5p (miRNAs w/seed UCCCUCU)	-3.064	TargetScan Human	Moderate (predicted)	C17orf96	C17orf96	2.662
hsa-miR-642a-5p	miR-642a-5p (miRNAs w/seed UCCCUCU)	-3.064	TargetScan Human	Moderate (predicted)	C1QL4	C1QL4	5.002
hsa-miR-642a-5p	miR-642a-5p (miRNAs w/seed UCCCUCU)	-3.064	TargetScan Human	Moderate (predicted)	C3orf18	C3orf18	2.512
hsa-miR-642a-5p	miR-642a-5p (miRNAs w/seed UCCCUCU)	-3.064	TargetScan Human	High (predicted)	C9orf40	C9orf40	2.217
hsa-miR-642a-5p	miR-642a-5p (miRNAs w/seed UCCCUCU)	-3.064	TargetScan Human	Moderate (predicted)	CCNI2	CCNI2	2.796
hsa-miR-642a-5p	miR-642a-5p (miRNAs w/seed UCCCUCU)	-3.064	TargetScan Human	Moderate (predicted)	CCR4	CCR4	2.566	cAMP-mediated signaling,G-Protein Coupled Receptor Signaling,Gαi Signaling
hsa-miR-642a-5p	miR-642a-5p (miRNAs w/seed UCCCUCU)	-3.064	TargetScan Human	Moderate (predicted)	CD300E	CD300E	3.523
hsa-miR-642a-5p	miR-642a-5p (miRNAs w/seed UCCCUCU)	-3.064	TargetScan Human	Moderate (predicted)	CDCA2	CDCA2	4.094
hsa-miR-642a-5p	miR-642a-5p (miRNAs w/seed UCCCUCU)	-3.064	TargetScan Human	Moderate (predicted)	CLGN	CLGN	3.595
hsa-miR-642a-5p	miR-642a-5p (miRNAs w/seed UCCCUCU)	-3.064	TargetScan Human	Moderate (predicted)	CNTLN	CNTLN	2.11
hsa-miR-642a-5p	miR-642a-5p (miRNAs w/seed UCCCUCU)	-3.064	TargetScan Human	Moderate (predicted)	COL5A3	COL5A3	2.024	Atherosclerosis Signaling,Dendritic Cell Maturation,Hepatic Fibrosis / Hepatic Stellate Cell Activation,Intrinsic Prothrombin Activation Pathway
hsa-miR-642a-5p	miR-642a-5p (miRNAs w/seed UCCCUCU)	-3.064	TargetScan Human	Moderate (predicted)	CPXCR1	CPXCR1	4.181
[truncated: 940 more rows]
